# Supplementary material for: Poly[dimethyl­ammonium [aquadi-μ2-oxalato-yttriate(III)] trihydrate]
Source: Acta Crystallogr Sect E Struct Rep Online. 2011 Jun 4;67(Pt 7):m837–8. doi: 10.1107/S1600536811019209 (PMC3151934; doi:10.1107/S1600536811019209)
Supplement: Supplementary file 1 [file e-67-0m837-sup1.cif]

##############################################################################
#                                                                            #
# This CIF contains the data in a paper accepted for publication in          #
# Acta Crystallographica Section E. It conforms to the requirements of       #
# Notes for Authors for Acta Crystallographica Section E, and has been       #
# peer reviewed under the auspices of the IUCr Commission on Journals.       #
#                                                                            #
# Full details of the Crystallographic Information File format               #
# are given in the paper "The Crystallographic Information File (CIF):       #
# a New Standard Archive File for Crystallography" by S. R. Hall, F. H.      #
# Allen and I. D. Brown [Acta Cryst. (1991), A47, 655-685].                  #
#                                                                            #
# The current version of the core CIF dictionary is obtainable from          #
# ftp://ftp.iucr.org/pub/cif_core.dic.                                       #
#                                                                            #
# Software is freely available for graphical display of the structure(s)     #
# in this CIF. For information consult the CIF software page                 #
# http://www.iucr.org/resources/cif/software.                                #
#                                                                            #
# This file may be used for bona fide research purposes within the           #
# scientific community so long as proper attribution is given to the journal # 
# article from which it was obtained.                                        #
#                                                                            #
##############################################################################
data_global
_journal_date_recd_electronic     2011-05-11
_journal_date_accepted     2011-05-20
_journal_name_full     'Acta Crystallographica, Section E'
_journal_year     2011
_journal_volume     67
_journal_issue      7
_journal_page_first     m837
_journal_page_last     m838
_journal_paper_category     QM
_journal_coeditor_code     WM2489
_publ_contact_author_name     'Li-Hua Gan'
_publ_contact_author_address
;
  Chemistry Department,
  Tongji University,
  Shanghai 200092,
  People's Republic of China
;
_publ_contact_author_email     'ganlh@tongji.edu.cn'
_publ_contact_author_fax     '86-21-65982287'
_publ_contact_author_phone     '86-21-65982653'
_publ_section_title
;
Poly[dimethylammonium [aquadi-\m~2~-oxalato-yttriate(III)] trihydrate]
;
loop_
    _publ_author_name
    _publ_author_footnote
    _publ_author_address
    'Lv, Yao-Kang' .
;
Department of Chemistry,
Tongji University,
Shanghai 200092,
People's Republic of China
;
    'Gan, Li-Hua' .
;
Department of Chemistry,
Tongji University,
Shanghai 200092,
People's Republic of China
;
    'Xu, Liang' .
;
Department of Chemistry,
Tongji University,
Shanghai 200092,
People's Republic of China
;
    'Zheng, Hao-Wen' .
;
Department of Chemistry,
Tongji University,
Shanghai 200092,
People's Republic of China
;
    'Liu, Cao' .
;
Department of Chemistry,
Tongji University,
Shanghai 200092,
People's Republic of China
;
_publ_section_synopsis     .
_cell_special_details     ?
_refine_ls_number_constraints     ?
data_I
_chemical_name_systematic
;
Poly[dimethylammonium [aquadi-\m~2~-oxalato-yttriate(III)] trihydrate]
;
_chemical_name_common     ?
_chemical_formula_moiety     'C2 H8 N +, C4 H2 O9 Y -, 3(H2 O) '
_chemical_formula_sum     'C6 H16 N O12 Y'
_chemical_formula_iupac     '(C2 H8 N) [Y (C2 O4)2 (H2 O)], 3H2 O'
_chemical_formula_weight     383.11
_chemical_melting_point     ?
_symmetry_cell_setting     monoclinic
_symmetry_space_group_name_H-M     'P 21/c'
_symmetry_space_group_name_Hall     '-P 2ybc'
loop_
    _symmetry_equiv_pos_as_xyz
    'x, y, z'
    '-x, y+1/2, -z+1/2'
    '-x, -y, -z'
    'x, -y-1/2, z-1/2'
_cell_length_a     9.60080(10)
_cell_length_b     11.5422(2)
_cell_length_c     14.2886(2)
_cell_angle_alpha     90.00
_cell_angle_beta     122.4600(10)
_cell_angle_gamma     90.00
_cell_volume     1336.00(3)
_cell_formula_units_Z     4
_cell_measurement_reflns_used     2287
_cell_measurement_theta_min     1.98
_cell_measurement_theta_max     28.00
_cell_measurement_temperature     293(2)
_exptl_crystal_description     block
_exptl_crystal_colour     colourless
_exptl_crystal_size_max     0.31
_exptl_crystal_size_mid     0.20
_exptl_crystal_size_min     0.19
_exptl_crystal_density_diffrn     1.905
_exptl_crystal_density_meas     ?
_exptl_crystal_density_method     'not measured'
_exptl_crystal_F_000     776
_exptl_absorpt_coefficient_mu     4.428
_exptl_absorpt_correction_type     multi-scan
_exptl_absorpt_process_details     '(SADABS; Sheldrick, 1996)'
_exptl_absorpt_correction_T_min     0.36
_exptl_absorpt_correction_T_max     0.43
_exptl_special_details
;
;
_diffrn_ambient_temperature     293(2)
_diffrn_radiation_type     MoK\a
_diffrn_radiation_wavelength     0.71073
_diffrn_radiation_source     'fine-focus sealed tube'
_diffrn_radiation_monochromator     graphite
_diffrn_measurement_device_type     'Bruker APEXII area-detector'
_diffrn_measurement_method     \w
_diffrn_detector_area_resol_mean     ?
_diffrn_reflns_number     11935
_diffrn_reflns_av_R_equivalents     0.0437
_diffrn_reflns_av_sigmaI/netI     0.0405
_diffrn_reflns_theta_min     2.94
_diffrn_reflns_theta_max     27.45
_diffrn_reflns_theta_full     27.45
_diffrn_measured_fraction_theta_max     0.996
_diffrn_measured_fraction_theta_full     0.996
_diffrn_reflns_limit_h_min     -12
_diffrn_reflns_limit_h_max     12
_diffrn_reflns_limit_k_min     -14
_diffrn_reflns_limit_k_max     14
_diffrn_reflns_limit_l_min     -18
_diffrn_reflns_limit_l_max     18
_diffrn_standards_number     0
_diffrn_standards_interval_count     0
_diffrn_standards_interval_time     0
_diffrn_standards_decay_%     0
_refine_special_details
;
Refinement of <i>F</i>^2^ against ALL reflections. The weighted <i>R</i>-factor
<i>wR</i> and goodness of fit <i>S</i> are based on <i>F</i>^2^, conventional
<i>R</i>-factors <i>R</i> are based on <i>F</i>, with <i>F</i> set to zero for
negative <i>F</i>^2^. The threshold expression of <i>F</i>^2^ >
\s(<i>F</i>^2^) is used only for calculating <i>R</i>-factors(gt) <i>etc</i>.
and is not relevant to the choice of reflections for refinement.
<i>R</i>-factors based on <i>F</i>^2^ are statistically about twice as large
as those based on <i>F</i>, and <i>R</i>- factors based on ALL data will be
even larger.
;
_reflns_number_total     3040
_reflns_number_gt     2384
_reflns_threshold_expression     I>2\s(I)
_refine_ls_structure_factor_coef     Fsqd
_refine_ls_matrix_type     full
_refine_ls_R_factor_all     0.0507
_refine_ls_R_factor_gt     0.0332
_refine_ls_wR_factor_gt     0.0748
_refine_ls_wR_factor_ref     0.0820
_refine_ls_goodness_of_fit_ref     1.002
_refine_ls_restrained_S_all     1.036
_refine_ls_number_reflns     3040
_refine_ls_number_parameters     207
_refine_ls_number_restraints     13
_refine_ls_hydrogen_treatment     mixed
_refine_ls_weighting_scheme     calc
_refine_ls_weighting_details
         'calc w=1/[\s^2^(Fo^2^)+(0.0359P)^2^+1.2217P] where P=(Fo^2^+2Fc^2^)/3'
_atom_sites_solution_hydrogens     geom
_atom_sites_solution_primary     direct
_atom_sites_solution_secondary     difmap
_refine_ls_shift/su_max     0.001
_refine_ls_shift/su_mean     0.000
_refine_diff_density_max     0.702
_refine_diff_density_min     -0.583
_refine_ls_extinction_method     none
_refine_ls_extinction_coef     ?
loop_
    _atom_type_symbol
    _atom_type_description
    _atom_type_scat_dispersion_real
    _atom_type_scat_dispersion_imag
    _atom_type_scat_source
    'C' 'C' 0.0033 0.0016
                         'International Tables Vol C Tables 4.2.6.8 and 6.1.1.4'
    'H' 'H' 0.0000 0.0000
                         'International Tables Vol C Tables 4.2.6.8 and 6.1.1.4'
    'N' 'N' 0.0061 0.0033
                         'International Tables Vol C Tables 4.2.6.8 and 6.1.1.4'
    'O' 'O' 0.0106 0.0060
                         'International Tables Vol C Tables 4.2.6.8 and 6.1.1.4'
    'Y' 'Y' -2.7962 3.5667
                         'International Tables Vol C Tables 4.2.6.8 and 6.1.1.4'
_computing_data_collection     'APEX2 (Bruker, 2006)'
_computing_cell_refinement     'SAINT (Bruker, 2006)'
_computing_data_reduction     'SAINT (Bruker, 2006)'
_computing_structure_solution     'SHELXS97 (Sheldrick, 2008)'
_computing_structure_refinement     'SHELXL97 (Sheldrick, 2008)'
_computing_molecular_graphics     'DIAMOND (Brandenburg & Putz, 2004)'
_computing_publication_material     'SHELXTL (Sheldrick, 2008)'
loop_
    _atom_site_type_symbol
    _atom_site_label
    _atom_site_fract_x
    _atom_site_fract_y
    _atom_site_fract_z
    _atom_site_U_iso_or_equiv
    _atom_site_adp_type
    _atom_site_calc_flag
    _atom_site_refinement_flags
    _atom_site_occupancy
    _atom_site_symmetry_multiplicity
    _atom_site_disorder_assembly
    _atom_site_disorder_group
    Y Y1 0.61770(3) 0.98846(2) 0.33257(2) 0.01817(10) Uani d . 1 1 . .
    O O1 0.7049(3) 0.78990(17) 0.34286(19) 0.0270(5) Uani d . 1 1 . .
    O O2 0.6167(3) 0.60733(18) 0.2950(2) 0.0304(6) Uani d . 1 1 . .
    O O3 0.3054(3) 0.68334(17) 0.17013(18) 0.0231(5) Uani d . 1 1 . .
    O O4 0.3959(3) 0.86535(17) 0.20743(19) 0.0259(5) Uani d . 1 1 . .
    O O6 0.5198(3) 0.88268(18) 0.4319(2) 0.0293(5) Uani d . 1 1 . .
    O O7 0.5387(3) 1.11238(19) 0.4367(2) 0.0320(6) Uani d . 1 1 . .
    O O8 0.8892(3) 0.99123(17) 0.35640(19) 0.0245(5) Uani d D 1 1 . .
    O O9 0.8389(3) 0.98964(18) 0.52152(19) 0.0278(5) Uani d . 1 1 . .
    O O1W 0.6044(3) 0.9808(2) 0.1578(2) 0.0348(6) Uani d D 1 1 . .
    H H1WA 0.617(5) 1.039(2) 0.129(3) 0.042 Uiso d D 1 1 . .
    H H1WB 0.568(4) 0.931(2) 0.122(3) 0.042 Uiso d D 1 1 . .
    O O2W 1.3774(5) 0.8468(3) 0.9672(3) 0.0649(10) Uani d D 1 1 . .
    H H2WA 1.386(6) 0.785(3) 0.946(4) 0.078 Uiso d D 1 1 . .
    H H2WB 1.293(4) 0.850(4) 0.965(5) 0.078 Uiso d D 1 1 . .
    O O3W 0.8383(7) 0.5082(4) 0.5055(4) 0.1038(17) Uani d D 1 1 . .
    H H3WA 0.857(10) 0.539(5) 0.457(5) 0.125 Uiso d D 1 1 . .
    H H3WB 0.889(8) 0.444(3) 0.512(6) 0.125 Uiso d D 1 1 . .
    O O4W 1.0523(5) 0.7844(3) 0.9661(3) 0.0861(13) Uani d D 1 1 . .
    H H4WA 0.959(3) 0.758(5) 0.936(4) 0.103 Uiso d D 1 1 . .
    H H4WB 1.103(6) 0.758(5) 1.030(2) 0.103 Uiso d D 1 1 . .
    N N1 0.9245(4) 0.6326(3) 0.6962(3) 0.0585(11) Uani d . 1 1 . .
    H H1A 0.8928 0.6007 0.7394 0.070 Uiso calc R 1 1 . .
    H H1B 0.8808 0.5895 0.6341 0.070 Uiso calc R 1 1 . .
    C C1 0.5960(4) 0.7148(2) 0.2919(3) 0.0222(7) Uani d . 1 1 . .
    C C2 0.4163(4) 0.7587(2) 0.2166(3) 0.0195(6) Uani d . 1 1 . .
    C C3 0.4947(4) 0.9335(3) 0.4984(3) 0.0243(7) Uani d . 1 1 . .
    C C4 1.0151(4) 1.0005(2) 0.4524(3) 0.0202(6) Uani d . 1 1 . .
    C C5 1.0993(6) 0.6253(6) 0.7531(5) 0.0864(19) Uani d . 1 1 . .
    H H5A 1.1314 0.5459 0.7567 0.104 Uiso calc R 1 1 . .
    H H5B 1.1476 0.6553 0.8269 0.104 Uiso calc R 1 1 . .
    H H5C 1.1370 0.6699 0.7141 0.104 Uiso calc R 1 1 . .
    C C6 0.8547(8) 0.7488(5) 0.6652(5) 0.0897(19) Uani d . 1 1 . .
    H H6A 0.7365 0.7442 0.6254 0.108 Uiso calc R 1 1 . .
    H H6B 0.8872 0.7841 0.6190 0.108 Uiso calc R 1 1 . .
    H H6C 0.8944 0.7946 0.7309 0.108 Uiso calc R 1 1 . .
loop_
    _atom_site_aniso_label
    _atom_site_aniso_U_11
    _atom_site_aniso_U_22
    _atom_site_aniso_U_33
    _atom_site_aniso_U_12
    _atom_site_aniso_U_13
    _atom_site_aniso_U_23
    Y1 0.01775(15) 0.01434(15) 0.01968(16) -0.00007(11) 0.00824(12) -0.00024(11)
    O1 0.0193(12) 0.0194(11) 0.0322(14) -0.0013(8) 0.0071(11) -0.0044(9)
    O2 0.0264(12) 0.0173(11) 0.0332(14) 0.0029(9) 0.0066(11) -0.0002(9)
    O3 0.0203(11) 0.0193(10) 0.0265(13) -0.0017(8) 0.0105(10) -0.0016(9)
    O4 0.0232(12) 0.0170(10) 0.0285(13) 0.0016(8) 0.0079(10) 0.0003(9)
    O6 0.0347(13) 0.0252(12) 0.0331(15) -0.0039(9) 0.0216(12) -0.0047(10)
    O7 0.0424(14) 0.0252(12) 0.0402(16) 0.0045(10) 0.0301(13) 0.0060(10)
    O8 0.0195(10) 0.0307(12) 0.0205(11) 0.0009(9) 0.0088(9) -0.0019(9)
    O9 0.0209(11) 0.0368(13) 0.0265(12) -0.0014(9) 0.0132(10) -0.0004(10)
    O1W 0.0408(14) 0.0346(14) 0.0265(14) -0.0076(12) 0.0165(12) -0.0043(11)
    O2W 0.080(3) 0.0390(17) 0.069(2) 0.0025(16) 0.036(2) 0.0072(16)
    O3W 0.112(4) 0.095(3) 0.061(3) 0.031(3) 0.017(3) -0.013(2)
    O4W 0.070(3) 0.061(2) 0.069(3) -0.0094(19) -0.001(2) 0.0154(19)
    N1 0.045(2) 0.071(3) 0.058(3) -0.0039(18) 0.027(2) 0.022(2)
    C1 0.0233(16) 0.0187(15) 0.0242(17) 0.0003(11) 0.0124(14) -0.0014(12)
    C2 0.0236(17) 0.0206(15) 0.0165(16) -0.0012(11) 0.0121(14) -0.0026(12)
    C3 0.0184(14) 0.0272(17) 0.0257(17) -0.0012(12) 0.0108(13) -0.0008(13)
    C4 0.0205(14) 0.0145(14) 0.0222(16) 0.0004(11) 0.0092(13) -0.0013(12)
    C5 0.046(3) 0.144(6) 0.066(4) -0.004(3) 0.028(3) 0.027(4)
    C6 0.110(5) 0.073(4) 0.103(5) 0.024(3) 0.068(4) 0.029(3)
_geom_special_details
;
All e.s.d.'s (except the e.s.d. in the dihedral angle between two l.s. planes)
are estimated using the full covariance matrix. The cell e.s.d.'s are taken
into account individually in the estimation of e.s.d.'s in distances, angles
and torsion angles; correlations between e.s.d.'s in cell parameters are only
used when they are defined by crystal symmetry. An approximate (isotropic)
treatment of cell e.s.d.'s is used for estimating e.s.d.'s involving l.s.
planes.
;
loop_
    _geom_bond_atom_site_label_1
    _geom_bond_atom_site_label_2
    _geom_bond_site_symmetry_2
    _geom_bond_distance
    _geom_bond_publ_flag
    Y1 O3 2_655 2.374(2) ?
    Y1 O9 . 2.376(2) ?
    Y1 O4 . 2.380(2) ?
    Y1 O6 . 2.413(2) ?
    Y1 O1 . 2.417(2) ?
    Y1 O2 2_655 2.422(2) ?
    Y1 O1W . 2.432(3) ?
    Y1 O8 . 2.441(2) ?
    Y1 O7 . 2.459(2) ?
    O1 C1 . 1.247(3) ?
    O2 C1 . 1.254(3) ?
    O2 Y1 2_645 2.422(2) ?
    O3 C2 . 1.254(3) ?
    O3 Y1 2_645 2.374(2) ?
    O4 C2 . 1.243(3) ?
    O6 C3 . 1.246(4) ?
    O7 C3 3_676 1.250(4) ?
    O8 C4 . 1.255(4) ?
    O9 C4 3_776 1.248(4) ?
    O1W H1WA . 0.828(18) ?
    O1W H1WB . 0.720(17) ?
    O2W H2WA . 0.805(19) ?
    O2W H2WB . 0.794(19) ?
    O3W H3WA . 0.88(2) ?
    O3W H3WB . 0.86(2) ?
    O4W H4WA . 0.82(2) ?
    O4W H4WB . 0.83(2) ?
    N1 C5 . 1.421(6) ?
    N1 C6 . 1.458(6) ?
    N1 H1A . 0.9000 ?
    N1 H1B . 0.9000 ?
    C1 C2 . 1.548(4) ?
    C3 O7 3_676 1.250(4) ?
    C3 C3 3_676 1.536(6) ?
    C4 O9 3_776 1.248(4) ?
    C4 C4 3_776 1.535(6) ?
    C5 H5A . 0.9600 ?
    C5 H5B . 0.9600 ?
    C5 H5C . 0.9600 ?
    C6 H6A . 0.9600 ?
    C6 H6B . 0.9600 ?
    C6 H6C . 0.9600 ?
loop_
    _geom_angle_atom_site_label_1
    _geom_angle_atom_site_label_2
    _geom_angle_atom_site_label_3
    _geom_angle_site_symmetry_1
    _geom_angle_site_symmetry_3
    _geom_angle
    _geom_angle_publ_flag
    O3 Y1 O9 2_655 . 85.24(7) ?
    O3 Y1 O4 2_655 . 135.57(7) ?
    O9 Y1 O4 . . 138.66(8) ?
    O3 Y1 O6 2_655 . 135.37(8) ?
    O9 Y1 O6 . . 74.17(8) ?
    O4 Y1 O6 . . 70.48(8) ?
    O3 Y1 O1 2_655 . 143.01(7) ?
    O9 Y1 O1 . . 82.37(7) ?
    O4 Y1 O1 . . 67.70(7) ?
    O6 Y1 O1 . . 73.50(8) ?
    O3 Y1 O2 2_655 2_655 67.82(7) ?
    O9 Y1 O2 . 2_655 139.01(8) ?
    O4 Y1 O2 . 2_655 71.18(7) ?
    O6 Y1 O2 . 2_655 103.39(8) ?
    O1 Y1 O2 . 2_655 137.25(7) ?
    O3 Y1 O1W 2_655 . 82.13(8) ?
    O9 Y1 O1W . . 133.57(8) ?
    O4 Y1 O1W . . 70.99(8) ?
    O6 Y1 O1W . . 139.75(8) ?
    O1 Y1 O1W . . 81.59(8) ?
    O2 Y1 O1W 2_655 . 74.46(9) ?
    O3 Y1 O8 2_655 . 70.84(7) ?
    O9 Y1 O8 . . 66.75(7) ?
    O4 Y1 O8 . . 124.78(8) ?
    O6 Y1 O8 . . 130.44(8) ?
    O1 Y1 O8 . . 72.24(7) ?
    O2 Y1 O8 2_655 . 126.06(8) ?
    O1W Y1 O8 . . 66.89(8) ?
    O3 Y1 O7 2_655 . 70.02(7) ?
    O9 Y1 O7 . . 71.75(8) ?
    O4 Y1 O7 . . 111.09(8) ?
    O6 Y1 O7 . . 66.06(8) ?
    O1 Y1 O7 . . 136.38(8) ?
    O2 Y1 O7 2_655 . 70.27(8) ?
    O1W Y1 O7 . . 141.16(8) ?
    O8 Y1 O7 . . 124.12(8) ?
    C1 O1 Y1 . . 117.95(18) ?
    C1 O2 Y1 . 2_645 117.94(19) ?
    C2 O3 Y1 . 2_645 118.85(19) ?
    C2 O4 Y1 . . 119.03(19) ?
    C3 O6 Y1 . . 120.4(2) ?
    C3 O7 Y1 3_676 . 119.2(2) ?
    C4 O8 Y1 . . 118.9(2) ?
    C4 O9 Y1 3_776 . 121.0(2) ?
    Y1 O1W H1WA . . 122(3) ?
    Y1 O1W H1WB . . 119(3) ?
    H1WA O1W H1WB . . 117(3) ?
    H2WA O2W H2WB . . 110(3) ?
    H3WA O3W H3WB . . 95(7) ?
    H4WA O4W H4WB . . 106(3) ?
    C5 N1 C6 . . 115.9(5) ?
    C5 N1 H1A . . 108.3 ?
    C6 N1 H1A . . 108.3 ?
    C5 N1 H1B . . 108.3 ?
    C6 N1 H1B . . 108.3 ?
    H1A N1 H1B . . 107.4 ?
    O1 C1 O2 . . 126.8(3) ?
    O1 C1 C2 . . 116.8(2) ?
    O2 C1 C2 . . 116.4(3) ?
    O4 C2 O3 . . 126.2(3) ?
    O4 C2 C1 . . 116.8(3) ?
    O3 C2 C1 . . 117.0(3) ?
    O6 C3 O7 . 3_676 126.7(3) ?
    O6 C3 C3 . 3_676 117.1(4) ?
    O7 C3 C3 3_676 3_676 116.2(4) ?
    O9 C4 O8 3_776 . 127.1(3) ?
    O9 C4 C4 3_776 3_776 116.9(3) ?
    O8 C4 C4 . 3_776 116.0(3) ?
    N1 C5 H5A . . 109.5 ?
    N1 C5 H5B . . 109.5 ?
    H5A C5 H5B . . 109.5 ?
    N1 C5 H5C . . 109.5 ?
    H5A C5 H5C . . 109.5 ?
    H5B C5 H5C . . 109.5 ?
    N1 C6 H6A . . 109.5 ?
    N1 C6 H6B . . 109.5 ?
    H6A C6 H6B . . 109.5 ?
    N1 C6 H6C . . 109.5 ?
    H6A C6 H6C . . 109.5 ?
    H6B C6 H6C . . 109.5 ?
loop_
    _geom_torsion_atom_site_label_1
    _geom_torsion_atom_site_label_2
    _geom_torsion_atom_site_label_3
    _geom_torsion_atom_site_label_4
    _geom_torsion_site_symmetry_1
    _geom_torsion_site_symmetry_2
    _geom_torsion_site_symmetry_3
    _geom_torsion_site_symmetry_4
    _geom_torsion
    _geom_torsion_publ_flag
    O3 Y1 O1 C1 2_655 . . . -146.8(2) ?
    O9 Y1 O1 C1 . . . . 141.7(2) ?
    O4 Y1 O1 C1 . . . . -9.2(2) ?
    O6 Y1 O1 C1 . . . . 66.0(2) ?
    O2 Y1 O1 C1 2_655 . . . -26.0(3) ?
    O1W Y1 O1 C1 . . . . -82.0(2) ?
    O8 Y1 O1 C1 . . . . -150.3(3) ?
    O7 Y1 O1 C1 . . . . 88.5(3) ?
    O3 Y1 O4 C2 2_655 . . . 156.4(2) ?
    O9 Y1 O4 C2 . . . . -35.0(3) ?
    O6 Y1 O4 C2 . . . . -67.7(2) ?
    O1 Y1 O4 C2 . . . . 11.9(2) ?
    O2 Y1 O4 C2 2_655 . . . 179.9(3) ?
    O1W Y1 O4 C2 . . . . 100.4(2) ?
    O8 Y1 O4 C2 . . . . 58.5(3) ?
    O7 Y1 O4 C2 . . . . -121.0(2) ?
    O3 Y1 O6 C3 2_655 . . . 2.2(3) ?
    O9 Y1 O6 C3 . . . . 68.0(2) ?
    O4 Y1 O6 C3 . . . . -133.8(3) ?
    O1 Y1 O6 C3 . . . . 154.5(3) ?
    O2 Y1 O6 C3 2_655 . . . -69.7(2) ?
    O1W Y1 O6 C3 . . . . -151.3(2) ?
    O8 Y1 O6 C3 . . . . 106.6(2) ?
    O7 Y1 O6 C3 . . . . -8.7(2) ?
    O3 Y1 O7 C3 2_655 . . 3_676 -163.4(3) ?
    O9 Y1 O7 C3 . . . 3_676 -71.8(2) ?
    O4 Y1 O7 C3 . . . 3_676 64.3(3) ?
    O6 Y1 O7 C3 . . . 3_676 8.5(2) ?
    O1 Y1 O7 C3 . . . 3_676 -15.1(3) ?
    O2 Y1 O7 C3 2_655 . . 3_676 123.9(3) ?
    O1W Y1 O7 C3 . . . 3_676 149.8(2) ?
    O8 Y1 O7 C3 . . . 3_676 -115.3(2) ?
    O3 Y1 O8 C4 2_655 . . . 87.9(2) ?
    O9 Y1 O8 C4 . . . . -5.14(19) ?
    O4 Y1 O8 C4 . . . . -139.29(19) ?
    O6 Y1 O8 C4 . . . . -46.0(2) ?
    O1 Y1 O8 C4 . . . . -94.3(2) ?
    O2 Y1 O8 C4 2_655 . . . 129.6(2) ?
    O1W Y1 O8 C4 . . . . 177.4(2) ?
    O7 Y1 O8 C4 . . . . 40.2(2) ?
    O3 Y1 O9 C4 2_655 . . 3_776 -65.9(2) ?
    O4 Y1 O9 C4 . . . 3_776 122.1(2) ?
    O6 Y1 O9 C4 . . . 3_776 154.1(2) ?
    O1 Y1 O9 C4 . . . 3_776 79.1(2) ?
    O2 Y1 O9 C4 2_655 . . 3_776 -113.6(2) ?
    O1W Y1 O9 C4 . . . 3_776 8.5(3) ?
    O8 Y1 O9 C4 . . . 3_776 5.23(19) ?
    O7 Y1 O9 C4 . . . 3_776 -136.5(2) ?
    Y1 O1 C1 O2 . . . . -173.7(3) ?
    Y1 O1 C1 C2 . . . . 6.4(4) ?
    Y1 O2 C1 O1 2_645 . . . -172.3(3) ?
    Y1 O2 C1 C2 2_645 . . . 7.6(4) ?
    Y1 O4 C2 O3 . . . . 167.4(2) ?
    Y1 O4 C2 C1 . . . . -13.2(4) ?
    Y1 O3 C2 O4 2_645 . . . 165.7(3) ?
    Y1 O3 C2 C1 2_645 . . . -13.8(4) ?
    O1 C1 C2 O4 . . . . 4.4(4) ?
    O2 C1 C2 O4 . . . . -175.5(3) ?
    O1 C1 C2 O3 . . . . -176.1(3) ?
    O2 C1 C2 O3 . . . . 4.0(4) ?
    Y1 O6 C3 O7 . . . 3_676 -171.9(3) ?
    Y1 O6 C3 C3 . . . 3_676 8.3(5) ?
    Y1 O8 C4 O9 . . . 3_776 -175.3(2) ?
    Y1 O8 C4 C4 . . . 3_776 4.7(4) ?
loop_
    _geom_hbond_atom_site_label_D
    _geom_hbond_atom_site_label_H
    _geom_hbond_atom_site_label_A
    _geom_hbond_site_symmetry_A
    _geom_hbond_distance_DH
    _geom_hbond_distance_HA
    _geom_hbond_distance_DA
    _geom_hbond_angle_DHA
    O1W H1WA O2W 3_776 0.828(18) 1.93(2) 2.742(4) 167(4)
    O1W H1WB O2W 1_454 0.720(17) 2.20(2) 2.861(4) 152(4)
    O2W H2WA O6 4_676 0.805(19) 2.38(2) 3.143(4) 158(5)
    O2W H2WA O7 2_746 0.805(19) 2.45(5) 2.944(4) 121(5)
    O2W H2WB O3W 2_756 0.794(19) 2.38(3) 2.963(7) 131(4)
    O2W H2WB O4W . 0.794(19) 2.44(3) 3.194(6) 159(5)
    O3W H3WA O2 . 0.88(2) 2.36(7) 2.830(5) 114(6)
    O3W H3WB O4W 2_746 0.86(2) 1.90(3) 2.735(6) 161(6)
    O4W H4WA O1 4_576 0.82(2) 2.13(2) 2.943(4) 172(5)
    O4W H4WB O3 1_656 0.83(2) 2.08(3) 2.857(4) 155(6)
    N1 H1A O8 4_576 0.90 2.00 2.869(4) 163
    N1 H1A O1W 4_576 0.90 2.54 3.107(4) 122
    N1 H1B O3W . 0.90 1.90 2.784(6) 166
