# Supplementary material for: Poly[dimethyl­ammonium [aquadi-μ2-oxalato-yttriate(III)] trihydrate]
Source: Acta Crystallogr Sect E Struct Rep Online. 2011 Jun 4;67(Pt 7):m837–8. doi: 10.1107/S1600536811019209 (PMC3151934; doi:10.1107/S1600536811019209)
Supplement: Supplementary file 2 [file e-67-0m837-Isup2.hkl]

# 
# h,k,l, Fc-squared, Fo-squared, sigma(Fo-squared) and status flag 
# 
data_I
_shelx_title ' A in  P21/c' 
_shelx_refln_list_code          4 
_shelx_F_calc_maximum      219.82 
_exptl_crystal_F_000       776.00 
_reflns_d_resolution_high  0.7708 
 
loop_ 
 _symmetry_equiv_pos_as_xyz 
 'x, y, z' 
 '-x, y+1/2, -z+1/2' 
 '-x, -y, -z' 
 'x, -y-1/2, z-1/2' 
 
_cell_length_a     9.6008 
_cell_length_b    11.5422 
_cell_length_c    14.2886 
_cell_angle_alpha  90.000 
_cell_angle_beta  122.460 
_cell_angle_gamma  90.000 
 
_shelx_F_squared_multiplier     1.000 
 
loop_ 
 _refln_index_h 
 _refln_index_k 
 _refln_index_l 
 _refln_F_squared_calc 
 _refln_F_squared_meas 
 _refln_F_squared_sigma 
 _refln_observed_status 
   2   0   0    10847.52    11935.14    194.79 o 
   3   0   0     2860.91     3085.23     82.07 o 
   4   0   0    29104.56    27788.00    367.85 o 
   5   0   0     3957.93     4026.06     65.08 o 
   6   0   0      642.67      509.50     30.88 o 
   7   0   0      180.41      209.58     27.50 o 
   8   0   0     3314.27     3339.95     86.92 o 
   9   0   0     3647.06     3808.23     99.41 o 
  10   0   0     1672.31     1764.41    102.18 o 
   1   1   0        2.36       -1.87      4.49 o 
   2   1   0      734.63      723.91     18.95 o 
   3   1   0      445.78      555.51     16.03 o 
   4   1   0        5.81       -5.25      6.05 o 
   5   1   0      134.74      133.00     11.58 o 
   6   1   0        1.60       -2.12      9.68 o 
   7   1   0       49.49       49.19     14.70 o 
   8   1   0        6.19       13.37     16.72 o 
   9   1   0       15.57       -8.98     20.51 o 
  10   1   0       74.46       82.91     30.25 o 
   0   2   0    19529.62    19416.83    343.04 o 
   1   2   0     3449.98     3821.79     70.22 o 
   2   2   0     1495.47     1818.79     34.02 o 
   3   2   0      165.99      203.50      9.72 o 
   4   2   0    11512.36    11547.95    109.09 o 
   5   2   0     6526.93     5943.77     67.46 o 
   6   2   0       19.81       17.31      8.92 o 
   7   2   0     1033.31     1075.32     31.69 o 
   8   2   0     4717.88     4725.28     82.50 o 
   9   2   0     1301.13     1302.77     62.85 o 
  10   2   0      159.30      154.97     34.32 o 
   1   3   0      172.58      177.01     29.25 o 
   2   3   0      324.87      337.09     14.38 o 
   3   3   0     1874.77     1838.38     30.87 o 
   4   3   0       18.83       13.67      8.23 o 
   5   3   0       61.22       56.08     11.57 o 
   6   3   0      859.63      849.76     26.45 o 
   7   3   0      160.85      181.01     20.42 o 
   8   3   0       16.36       26.77     22.98 o 
   9   3   0       19.97       27.13     30.10 o 
  10   3   0       44.30       68.56     37.61 o 
   0   4   0    19148.67    19658.68    280.14 o 
   1   4   0      553.33      755.33     21.44 o 
   2   4   0      971.66      955.68     29.47 o 
   3   4   0     2166.60     2088.64     32.97 o 
   4   4   0     8911.05     8507.08    101.83 o 
   5   4   0     5276.27     5152.51     72.19 o 
   6   4   0       98.62       83.01     17.81 o 
   7   4   0       63.22       67.86     19.21 o 
   8   4   0     1479.25     1422.06     49.64 o 
   9   4   0     1049.28     1038.94     59.18 o 
  10   4   0      277.44      346.14     46.58 o 
   1   5   0     6322.46     6607.23     64.24 o 
   2   5   0     3524.05     3480.47     42.36 o 
   3   5   0     1373.24     1322.49     41.56 o 
   4   5   0      129.84      113.88     19.01 o 
   5   5   0     1240.32     1219.78     34.93 o 
   6   5   0      337.00      316.62     25.10 o 
   7   5   0      643.82      637.80     38.10 o 
   8   5   0      237.74      250.40     41.18 o 
   9   5   0        6.74       -8.39     28.53 o 
   0   6   0    15448.51    15563.49    192.97 o 
   1   6   0      682.04      599.38     14.64 o 
   2   6   0      363.52      389.60     12.47 o 
   3   6   0     3792.23     4067.19     63.13 o 
   4   6   0     7893.22     7517.08    101.00 o 
   5   6   0     3109.55     3168.95     59.14 o 
   6   6   0       50.08       60.10     16.98 o 
   7   6   0       87.30       82.93     20.71 o 
   8   6   0     1358.39     1341.85     48.02 o 
   9   6   0      723.93      773.41     50.57 o 
   1   7   0      465.75      510.53     15.85 o 
   2   7   0      901.26      855.91     23.96 o 
   3   7   0     1952.76     1928.80     38.86 o 
   4   7   0      646.90      597.61     26.25 o 
   5   7   0       98.82       87.24     17.25 o 
   6   7   0      484.53      476.12     33.44 o 
   7   7   0      691.42      683.09     50.12 o 
   8   7   0      111.56      103.81     26.62 o 
   9   7   0       21.31       11.88     25.38 o 
   0   8   0    17516.53    17574.32    248.18 o 
   1   8   0     2304.55     2318.32     37.29 o 
   2   8   0     1478.73     1441.53     29.62 o 
   3   8   0      216.14      219.08     19.20 o 
   4   8   0     6176.88     6167.69     92.27 o 
   5   8   0     4076.09     3996.52     76.97 o 
   6   8   0      450.30      450.75     30.47 o 
   7   8   0      159.44      174.01     26.34 o 
   8   8   0     1588.07     1622.61     75.45 o 
   1   9   0      929.05     1015.41     31.10 o 
   2   9   0      186.22      210.80     21.92 o 
   3   9   0      656.59      686.74     34.70 o 
   4   9   0        7.11        6.97     15.89 o 
   5   9   0      430.58      433.06     29.30 o 
   6   9   0      382.85      381.90     39.30 o 
   7   9   0      180.15      175.63     27.99 o 
   8   9   0        4.75        2.72     24.52 o 
   0  10   0     6294.99     6324.04    146.40 o 
   1  10   0      819.35      785.10     34.34 o 
   2  10   0       31.92       30.63     17.91 o 
   3  10   0      817.72      863.77     33.95 o 
   4  10   0     1171.70     1174.02     54.43 o 
   5  10   0      655.25      691.38     35.43 o 
   6  10   0        4.28      -14.02     20.65 o 
   7  10   0       25.11       16.01     25.06 o 
   1  11   0     2459.94     2369.45     59.44 o 
   2  11   0     3198.40     3186.92     94.11 o 
   3  11   0     1896.64     1834.83     57.63 o 
   4  11   0       97.74      107.51     22.55 o 
   5  11   0      545.33      568.64     35.48 o 
   6  11   0      884.80      913.79     44.51 o 
   7  11   0      941.42      956.32     48.39 o 
   0  12   0      836.58      793.51     56.41 o 
   1  12   0       68.11       70.29     23.00 o 
   2  12   0        1.95       13.46     45.99 o 
   3  12   0      220.92      195.98     36.59 o 
   4  12   0      898.61      919.56     61.07 o 
   5  12   0      661.34      712.91     40.20 o 
   6  12   0        2.34      -22.30     24.02 o 
   1  13   0      660.62      623.64     48.70 o 
   2  13   0      920.97      937.14     65.08 o 
   3  13   0     1450.01     1421.07     68.96 o 
   4  13   0      162.64      232.10     43.68 o 
   5  13   0      505.26      587.80     55.57 o 
   0  14   0      851.94      897.49    113.59 o 
   1  14   0       43.95       42.41     35.81 o 
   2  14   0       18.29       23.45     53.89 o 
   3  14   0      235.72      242.62     44.57 o 
 -10   1   1      304.13      353.70     38.26 o 
  -9   1   1       49.30       42.79     19.17 o 
  -8   1   1     1466.82     1434.09     38.64 o 
  -7   1   1     2562.29     2534.01     42.64 o 
  -6   1   1     3719.60     3769.01     46.13 o 
  -5   1   1      836.11      864.53     21.40 o 
  -4   1   1      100.97      106.08      8.63 o 
  -3   1   1     4483.16     3546.39     50.22 o 
   1   1   1    20579.77    20081.29    315.64 o 
   2   1   1    18387.34    17685.09    270.68 o 
   3   1   1     7611.95     7893.12     83.99 o 
   4   1   1       23.31       36.16      8.01 o 
   5   1   1      893.66      967.34     23.13 o 
   6   1   1      477.68      504.52     22.94 o 
   7   1   1      988.18     1029.66     36.51 o 
   8   1   1      386.73      415.73     30.16 o 
   9   1   1      746.02      698.24     39.27 o 
  10   1   1     1197.32     1176.73     81.38 o 
 -10   2   1       74.74       58.78     32.79 o 
  -9   2   1       87.29      108.34     27.60 o 
  -8   2   1        5.14       22.87     16.78 o 
  -7   2   1        0.02        6.88     10.36 o 
  -6   2   1      949.01      902.76     23.47 o 
  -5   2   1       27.67       14.50      6.79 o 
  -4   2   1      614.73      554.80     14.60 o 
  -3   2   1      554.75      587.50     17.56 o 
  -2   2   1     1963.31     1965.00     68.04 o 
  -1   2   1      197.21      203.26     12.65 o 
   0   2   1     2960.59     2669.43     83.08 o 
   1   2   1     2061.19     1985.30     35.42 o 
   2   2   1       43.49       74.68      9.48 o 
   3   2   1        8.36        2.71      7.73 o 
   4   2   1      172.77      167.49     14.20 o 
   5   2   1      100.45      128.96     13.02 o 
   6   2   1        6.90       16.48     12.37 o 
   7   2   1      135.24      123.28     19.64 o 
   8   2   1      100.37      168.10     24.77 o 
   9   2   1        9.17        5.26     25.23 o 
  10   2   1        4.20       81.72     37.57 o 
 -10   3   1      372.76      365.88     44.49 o 
  -9   3   1       43.90        8.52     28.08 o 
  -8   3   1     2797.96     2907.99     61.30 o 
  -7   3   1     9186.41     8988.31    119.19 o 
  -6   3   1     4764.81     4888.27     62.79 o 
  -5   3   1       11.90       27.05      8.91 o 
  -4   3   1    14581.57    15184.04    147.98 o 
  -3   3   1    33652.61    33180.27    330.63 o 
  -2   3   1     6421.74     6994.83    104.03 o 
  -1   3   1     8393.97     8792.01    116.86 o 
   0   3   1     8324.46     9020.97     92.06 o 
   1   3   1     4233.37     3541.09     92.08 o 
   2   3   1    17021.57    16824.18    174.42 o 
   3   3   1     5826.85     6390.54     77.71 o 
   4   3   1      241.43      207.45     13.95 o 
   5   3   1     8621.87     8361.62    104.98 o 
   6   3   1     5780.49     5674.63     76.24 o 
   7   3   1     3570.46     3611.30     68.00 o 
   8   3   1      186.80      201.58     34.84 o 
   9   3   1     1008.39     1024.96     60.84 o 
 -10   4   1       57.39       72.08     36.83 o 
  -9   4   1       49.27       88.64     31.04 o 
  -8   4   1       69.79       66.53     21.99 o 
  -7   4   1        0.82       -8.13     15.91 o 
  -6   4   1       53.19       47.77     15.33 o 
  -5   4   1      706.39      737.56     23.93 o 
  -4   4   1      480.17      409.48     18.43 o 
  -3   4   1      942.42      818.14     23.35 o 
  -2   4   1       19.16        7.03      6.92 o 
  -1   4   1      181.40      208.83     10.16 o 
   0   4   1     1800.01     1719.69     21.58 o 
   1   4   1      733.11      742.72     21.87 o 
   2   4   1       44.54       31.90      7.54 o 
   3   4   1       64.73       56.97     10.59 o 
   4   4   1      851.90      826.90     24.66 o 
   5   4   1        2.51        5.15     11.28 o 
   6   4   1        0.70      -13.72     13.72 o 
   7   4   1      122.46      129.16     22.81 o 
   8   4   1      123.01      152.66     42.23 o 
   9   4   1       47.46       63.13     41.91 o 
 -10   5   1      248.68      226.00     44.06 o 
  -9   5   1       90.88       77.85     26.45 o 
  -8   5   1     1559.02     1641.04     53.74 o 
  -7   5   1     2166.17     2225.16     57.20 o 
  -6   5   1     1757.75     1690.67     55.95 o 
  -5   5   1      371.92      382.46     21.85 o 
  -4   5   1     1979.59     1967.50     40.06 o 
  -3   5   1    13880.70    14147.86    133.98 o 
  -2   5   1    22135.13    22339.27    202.72 o 
  -1   5   1    13981.69    15729.12    120.74 o 
   0   5   1     1374.56     1488.35     21.99 o 
   1   5   1     8269.25     8653.55     88.38 o 
   2   5   1     4423.13     4345.07     83.50 o 
   3   5   1       99.30      111.68     11.24 o 
   4   5   1     3609.54     3610.99     73.08 o 
   5   5   1     4681.69     4623.80    118.62 o 
   6   5   1     2096.97     2021.74     52.73 o 
   7   5   1     2672.72     2421.69    115.90 o 
   8   5   1        2.30       46.52     30.35 o 
   9   5   1      336.79      436.30     49.67 o 
  -9   6   1      194.59      234.72     29.89 o 
  -8   6   1      174.31      201.87     26.46 o 
  -7   6   1        0.13       22.99     17.28 o 
  -6   6   1       74.62       26.11     21.72 o 
  -5   6   1      514.41      563.86     29.92 o 
  -4   6   1     1076.33     1019.88     25.37 o 
  -3   6   1       47.81       56.94      9.59 o 
  -2   6   1      324.95      288.17     14.67 o 
  -1   6   1     3350.83     3170.45     36.15 o 
   0   6   1      564.26      636.99     14.95 o 
   1   6   1      315.47      308.23     12.42 o 
   2   6   1       98.36      100.17     10.02 o 
   3   6   1     1394.22     1420.52     34.61 o 
   4   6   1      243.94      244.26     19.23 o 
   5   6   1      371.94      359.30     26.38 o 
   6   6   1       62.30       79.61     18.08 o 
   7   6   1       89.50       89.11     21.83 o 
   8   6   1      423.95      478.79     43.34 o 
   9   6   1       78.67       89.31     33.69 o 
  -9   7   1        5.96        0.67     25.63 o 
  -8   7   1      544.69      529.88     35.24 o 
  -7   7   1     2051.01     1907.97     51.73 o 
  -6   7   1     1552.85     1460.90     42.94 o 
  -5   7   1       32.14       38.98     14.80 o 
  -4   7   1     2160.89     2012.48     41.48 o 
  -3   7   1     6610.29     6569.74     75.38 o 
  -2   7   1      942.26      930.86     25.26 o 
  -1   7   1     2427.36     2466.46     36.02 o 
   0   7   1     1755.99     1811.52     27.44 o 
   1   7   1      919.65      916.55     19.90 o 
   2   7   1     5186.03     5043.44     60.94 o 
   3   7   1     2835.39     2829.17     77.04 o 
   4   7   1       56.50       50.07     17.55 o 
   5   7   1     2401.33     2309.50     52.85 o 
   6   7   1     1858.60     1704.91     48.41 o 
   7   7   1     1349.04     1348.52     47.41 o 
   8   7   1       98.77       89.74     26.89 o 
  -9   8   1      685.41      636.87     42.86 o 
  -8   8   1      597.50      574.91     37.48 o 
  -7   8   1        0.95       -6.07     18.76 o 
  -6   8   1     1229.37     1179.60     40.79 o 
  -5   8   1     3292.88     3202.28     62.91 o 
  -4   8   1     1205.81     1157.19     35.88 o 
  -3   8   1        3.13       -8.79      9.95 o 
  -2   8   1     2282.06     2242.88     41.85 o 
  -1   8   1     2876.61     2906.55     58.88 o 
   0   8   1     3115.91     3060.65     43.95 o 
   1   8   1      326.00      394.19     18.25 o 
   2   8   1       54.31       67.21     13.37 o 
   3   8   1     1727.84     1755.21     42.39 o 
   4   8   1     4134.09     4040.21     71.17 o 
   5   8   1      566.47      524.15     30.19 o 
   6   8   1        7.51       26.10     19.95 o 
   7   8   1      729.98      676.04     53.44 o 
   8   8   1      719.42      763.23     42.77 o 
  -8   9   1      319.74      353.32     36.88 o 
  -7   9   1      456.59      472.23     34.35 o 
  -6   9   1      499.58      440.79     30.53 o 
  -5   9   1        0.94       -9.04     17.02 o 
  -4   9   1      385.08      404.12     34.85 o 
  -3   9   1     1259.29     1164.03     47.19 o 
  -2   9   1      280.41      327.51     23.61 o 
  -1   9   1       19.29       14.12     12.60 o 
   0   9   1     2124.43     2151.75     47.10 o 
   1   9   1     2477.78     2401.08     54.00 o 
   2   9   1     1274.28     1289.93     43.03 o 
   3   9   1      338.95      345.12     24.15 o 
   4   9   1      213.36      235.95     23.35 o 
   5   9   1      722.50      720.88     35.03 o 
   6   9   1      258.05      298.59     30.24 o 
   7   9   1      355.92      311.56     32.35 o 
   8   9   1      181.14      156.04     33.86 o 
  -8  10   1      126.07      110.68     28.44 o 
  -7  10   1        0.24      -21.92     22.82 o 
  -6  10   1      321.12      328.18     29.48 o 
  -5  10   1      681.97      660.04     34.14 o 
  -4  10   1     1344.57     1318.32     41.81 o 
  -3  10   1      208.86      177.42     20.82 o 
  -2  10   1      201.12      210.38     20.36 o 
  -1  10   1     2868.38     2786.58     62.05 o 
   0  10   1     3385.34     3454.23     70.09 o 
   1  10   1      127.81      164.57     21.30 o 
   2  10   1      194.99      219.08     24.92 o 
   3  10   1     1426.35     1448.64     67.38 o 
   4  10   1      898.00      882.48     38.31 o 
   5  10   1       78.61       89.67     23.45 o 
   6  10   1        4.32      -21.52     21.52 o 
   7  10   1      154.30      202.28     35.93 o 
  -7  11   1      788.33      861.09     45.78 o 
  -6  11   1      414.10      341.99     35.60 o 
  -5  11   1        0.09        8.91     20.62 o 
  -4  11   1      820.97      786.52     36.47 o 
  -3  11   1     2633.14     2566.25     66.98 o 
  -2  11   1     1414.35     1284.59     44.99 o 
  -1  11   1      765.13      778.18     37.04 o 
   0  11   1     1370.47     1385.09     60.03 o 
   1  11   1     1462.21     1469.98     58.19 o 
   2  11   1     2316.15     2447.01     77.11 o 
   3  11   1      288.21      245.61     35.98 o 
   4  11   1      108.03       82.64     21.98 o 
   5  11   1      951.51      955.49     67.95 o 
   6  11   1      451.00      497.39     38.42 o 
  -6  12   1      333.86      317.08     45.58 o 
  -5  12   1      990.07     1013.33     43.96 o 
  -4  12   1      517.90      471.67     64.80 o 
  -3  12   1        6.88        6.61     26.70 o 
  -2  12   1      142.95      180.95     32.36 o 
  -1  12   1      594.82      592.95     35.57 o 
   0  12   1      550.09      606.11     36.45 o 
   1  12   1       95.32      118.32     29.84 o 
   2  12   1       10.94        0.99     27.84 o 
   3  12   1      458.84      451.92     45.11 o 
   4  12   1      933.36      950.22    151.72 o 
   5  12   1      116.57      114.11     27.80 o 
  -5  13   1        1.58       11.91     33.21 o 
  -4  13   1      251.36      273.32     42.46 o 
  -3  13   1      897.11      840.80     55.71 o 
  -2  13   1      319.55      255.86     38.60 o 
  -1  13   1      343.86      343.13     33.36 o 
   0  13   1       98.30       57.56     30.73 o 
   1  13   1      111.71       92.54     32.60 o 
   2  13   1      391.98      400.32     45.59 o 
   3  13   1       78.74      119.09     35.20 o 
   4  13   1       61.99       75.59     39.69 o 
  -4  14   1      666.52      667.13     57.18 o 
  -3  14   1        6.71      -30.35     31.52 o 
  -2  14   1      270.61      269.22     42.52 o 
  -1  14   1     1366.47     1328.86     75.90 o 
   0  14   1     1001.27      891.66     57.93 o 
   1  14   1       62.55       69.31     34.36 o 
   2  14   1      130.75       99.02     38.11 o 
   3  14   1      915.79      928.57     64.72 o 
 -11   0   2     1764.54     1869.02    141.81 o 
 -10   0   2     3264.65     3397.00     94.27 o 
  -9   0   2      923.04      968.82     49.26 o 
  -8   0   2       72.19      102.32     24.04 o 
  -7   0   2     1872.92     1958.31     46.82 o 
  -6   0   2     9180.15     9873.35    140.46 o 
  -5   0   2     6052.45     6051.70     85.16 o 
  -4   0   2    14853.90    16270.42    190.02 o 
  -3   0   2     1838.71     1896.43     66.47 o 
  -2   0   2    18819.04    20149.24    448.26 o 
  -1   0   2    36856.98    36591.52    949.91 o 
   0   0   2     3728.24     4608.12    115.84 o 
   1   0   2      679.16     1185.02     45.89 o 
   2   0   2    30620.12    30617.07    485.03 o 
   3   0   2    22323.18    23461.54    315.13 o 
   4   0   2    10610.14    10483.61    160.65 o 
   5   0   2      155.64      178.76     22.86 o 
   6   0   2     1068.41     1155.53     57.95 o 
   7   0   2     2225.07     2229.63     97.93 o 
   8   0   2      932.73      840.69     60.43 o 
   9   0   2      193.66      179.50     44.57 o 
 -11   1   2       15.12       37.92     31.40 o 
 -10   1   2       17.40        9.81     25.46 o 
  -9   1   2        7.40       -1.21     16.39 o 
  -8   1   2      107.11      111.63     19.46 o 
  -7   1   2       68.84       56.50     12.14 o 
  -6   1   2      376.91      413.24     15.16 o 
  -5   1   2       82.94       63.77     12.36 o 
  -4   1   2      535.49      459.54     12.86 o 
  -3   1   2     3548.20     3515.29     76.37 o 
  -2   1   2        4.71       -2.77      9.65 o 
  -1   1   2      115.75      102.86      5.37 o 
   0   1   2        1.45        3.40      6.95 o 
   1   1   2     2209.07     2065.69     38.74 o 
   2   1   2       58.51       64.11      8.86 o 
   3   1   2       69.83       42.70     11.52 o 
   4   1   2       81.52       97.15     10.55 o 
   5   1   2        1.59        0.96     10.13 o 
   6   1   2      143.37      160.03     19.08 o 
   7   1   2        6.85       32.17     17.65 o 
   8   1   2       35.97       -7.58     23.13 o 
   9   1   2      103.05       97.02     30.82 o 
 -11   2   2      241.08      331.25     41.10 o 
 -10   2   2     1058.82     1096.99     52.01 o 
  -9   2   2     1540.41     1531.22     53.93 o 
  -8   2   2     1149.62     1147.08     32.81 o 
  -7   2   2      456.43      500.65     20.02 o 
  -6   2   2     8380.35     8468.86     77.51 o 
  -5   2   2     5908.04     5877.16     59.07 o 
  -4   2   2     1260.50     1414.25     24.14 o 
  -3   2   2      125.48      240.93      9.54 o 
  -1   2   2     7048.80     7567.24     88.60 o 
   0   2   2     1025.75     1074.17     30.44 o 
   1   2   2       35.59       21.59     12.51 o 
   2   2   2      135.89      154.45     11.08 o 
   3   2   2    19117.44    18830.86    181.60 o 
   4   2   2     3017.17     2993.91     44.52 o 
   5   2   2       71.21       58.06     12.33 o 
   6   2   2      587.20      623.95     29.34 o 
   7   2   2     5467.63     5386.93     99.02 o 
   8   2   2      417.12      369.23     30.73 o 
   9   2   2       56.04       79.05     35.39 o 
 -10   3   2        3.33      -23.37     32.72 o 
  -9   3   2        8.83        6.88     23.18 o 
  -8   3   2      220.51      183.23     20.99 o 
  -7   3   2      271.23      282.57     21.77 o 
  -6   3   2      326.56      273.07     13.58 o 
  -5   3   2      139.84      140.62     10.13 o 
  -4   3   2     1370.51     1421.45     27.95 o 
  -3   3   2       21.25       18.84     11.77 o 
  -2   3   2     3958.32     3747.19    112.58 o 
  -1   3   2      236.41      216.00     13.56 o 
   0   3   2      151.01      165.12     10.44 o 
   1   3   2      284.32      267.59     10.67 o 
   2   3   2     1788.87     1747.95     30.50 o 
   3   3   2      229.52      252.28     14.31 o 
   4   3   2       74.59       82.15     11.95 o 
   5   3   2      186.71      208.45     17.49 o 
   6   3   2       24.86       26.30     13.80 o 
   7   3   2        2.93      -18.95     18.97 o 
   8   3   2      198.91      184.48     35.66 o 
   9   3   2       40.19       21.59     32.64 o 
 -10   4   2      960.77      955.71     59.18 o 
  -9   4   2      266.54      294.99     31.38 o 
  -8   4   2      116.18      157.56     29.23 o 
  -7   4   2     1911.23     1852.20     50.69 o 
  -6   4   2     3430.89     3347.42     64.88 o 
  -5   4   2     3130.16     2974.83     42.79 o 
  -4   4   2     1622.38     1662.51     27.77 o 
  -3   4   2      673.55      695.03     19.26 o 
  -2   4   2     4412.63     4455.78     54.79 o 
  -1   4   2    33529.66    32305.48    268.60 o 
   0   4   2      295.16      347.36     10.59 o 
   1   4   2     5175.74     4976.08     57.80 o 
   2   4   2     1074.10      957.01     24.15 o 
   3   4   2     3448.34     3349.27     52.41 o 
   4   4   2       62.76       72.11     12.98 o 
   5   4   2      280.58      260.34     19.41 o 
   6   4   2      485.30      450.42     38.00 o 
   7   4   2     2872.59     2982.28     84.86 o 
   8   4   2      634.57      624.90     50.31 o 
   9   4   2       58.92       13.69     45.51 o 
 -10   5   2        1.63       -7.10     30.16 o 
  -9   5   2       81.33       49.49     24.49 o 
  -8   5   2      135.68      171.84     36.38 o 
  -7   5   2      298.41      271.32     25.77 o 
  -6   5   2        5.27        0.93     12.72 o 
  -5   5   2        8.99        6.65     10.08 o 
  -4   5   2      262.65      291.10     16.71 o 
  -3   5   2     1817.12     1819.97     48.62 o 
  -2   5   2      298.56      409.77     26.76 o 
  -1   5   2       11.13       16.85      4.73 o 
   0   5   2     1107.10     1078.48     19.29 o 
   1   5   2      506.78      509.91     19.50 o 
   2   5   2      227.52      280.38     16.71 o 
   3   5   2      252.18      275.65     21.50 o 
   4   5   2      438.71      388.59     19.63 o 
   5   5   2       99.99       79.30     17.50 o 
   6   5   2      247.63      231.22     24.92 o 
   7   5   2       20.47       21.70     20.66 o 
   8   5   2       28.17       -6.19     30.55 o 
   9   5   2      125.47      141.77     39.58 o 
 -10   6   2     1029.93     1009.16     48.89 o 
  -9   6   2      579.14      599.07     37.04 o 
  -8   6   2      162.92      128.81     23.13 o 
  -7   6   2      227.44      195.14     22.55 o 
  -6   6   2     1875.06     1902.34     46.11 o 
  -5   6   2      966.75      956.40     44.04 o 
  -4   6   2      489.51      512.64     27.39 o 
  -3   6   2      335.08      328.21     18.05 o 
  -2   6   2     3155.52     2927.77     44.24 o 
  -1   6   2     9880.41     9876.39     86.57 o 
   0   6   2      370.49      351.78     11.81 o 
   1   6   2       49.24       40.14      8.05 o 
   2   6   2      683.19      658.07     20.85 o 
   3   6   2     3235.04     3182.12     62.19 o 
   4   6   2       91.29       79.54     15.54 o 
   5   6   2     1059.39     1072.35     36.68 o 
   6   6   2      350.28      306.06     26.13 o 
   7   6   2     2783.23     2773.65     65.65 o 
   8   6   2      480.50      499.74     44.07 o 
  -9   7   2       68.19       65.84     24.75 o 
  -8   7   2      402.86      422.20     31.95 o 
  -7   7   2      620.62      562.79     31.79 o 
  -6   7   2       18.81       11.30     15.85 o 
  -5   7   2      485.07      424.34     24.06 o 
  -4   7   2     1606.54     1599.78     42.42 o 
  -3   7   2      547.37      606.78     22.00 o 
  -2   7   2      480.49      451.31     18.89 o 
  -1   7   2       67.62       33.25      8.59 o 
   0   7   2      919.98      901.94     19.35 o 
   1   7   2      188.35      183.93     11.09 o 
   2   7   2     1240.57     1185.12     29.91 o 
   3   7   2      119.58      126.44     17.06 o 
   4   7   2      440.27      426.57     25.17 o 
   5   7   2      439.22      434.02     37.66 o 
   6   7   2      606.88      638.11     34.85 o 
   7   7   2       66.26       40.18     23.72 o 
   8   7   2      112.70      122.09     32.54 o 
  -9   8   2     1249.75     1138.20     60.88 o 
  -8   8   2      534.60      628.24     37.47 o 
  -7   8   2      407.37      382.01     29.95 o 
  -6   8   2     4046.54     4040.29     75.08 o 
  -5   8   2     2177.55     2030.14     48.25 o 
  -4   8   2      429.20      429.60     24.25 o 
  -3   8   2     1210.11     1271.04     47.27 o 
  -2   8   2     4794.34     4751.57     71.11 o 
  -1   8   2     4116.78     4340.32     65.75 o 
   0   8   2      898.45      968.68     23.98 o 
   1   8   2       45.68       48.78     10.76 o 
   2   8   2     1549.35     1531.83     37.73 o 
   3   8   2     5670.16     5364.79     83.56 o 
   4   8   2     3800.41     3723.78     69.59 o 
   5   8   2       52.82       27.03     19.14 o 
   6   8   2      116.51      104.71     23.50 o 
   7   8   2     2485.13     2472.29     79.50 o 
   8   8   2      463.74      469.94     40.46 o 
  -9   9   2       30.47        6.97     25.10 o 
  -8   9   2      235.79      257.29     30.61 o 
  -7   9   2      520.68      531.99     39.76 o 
  -6   9   2      188.38      176.30     24.61 o 
  -5   9   2        9.14      -10.13     15.94 o 
  -4   9   2      196.62      207.99     21.08 o 
  -3   9   2      499.80      468.85     24.38 o 
  -2   9   2      247.26      229.62     19.21 o 
  -1   9   2      134.17      120.07     16.10 o 
   0   9   2      568.85      571.21     26.64 o 
   1   9   2      730.05      689.27     54.20 o 
   2   9   2      245.51      264.03     21.37 o 
   3   9   2      105.34      124.21     18.87 o 
   4   9   2      809.75      737.07     34.25 o 
   5   9   2      386.66      341.14     29.37 o 
   6   9   2      129.73      133.92     26.38 o 
   7   9   2       13.39       44.83     26.02 o 
  -8  10   2      130.05      112.76     28.79 o 
  -7  10   2      140.15      149.60     26.96 o 
  -6  10   2      711.82      777.78     40.50 o 
  -5  10   2      883.91      812.82     35.88 o 
  -4  10   2      805.70      801.02     33.46 o 
  -3  10   2       59.00       42.57     14.41 o 
  -2  10   2     1217.58     1260.82     37.29 o 
  -1  10   2     5444.86     5166.49    120.53 o 
   0  10   2      310.95      332.03     25.91 o 
   1  10   2      113.07      132.47     26.72 o 
   2  10   2     2300.94     2276.43     60.78 o 
   3  10   2     2580.88     2643.48     58.58 o 
   4  10   2      596.30      569.90     33.69 o 
   5  10   2       71.36       93.97     27.91 o 
   6  10   2       64.94       39.14     24.31 o 
   7  10   2     1004.25     1048.19     50.37 o 
  -7  11   2      701.16      642.85     40.07 o 
  -6  11   2      137.27      131.52     25.77 o 
  -5  11   2      215.40      259.19     27.94 o 
  -4  11   2     1183.42     1184.16     63.35 o 
  -3  11   2     2005.29     2014.50     67.96 o 
  -2  11   2     1086.98     1156.14     56.88 o 
  -1  11   2       43.08       24.02     19.40 o 
   0  11   2     1918.40     1911.05     63.84 o 
   1  11   2     1810.04     1760.12     87.13 o 
   2  11   2     1034.88      904.57     76.82 o 
   3  11   2       14.41       17.44     26.53 o 
   4  11   2      570.20      504.68     34.07 o 
   5  11   2      371.35      378.53     33.63 o 
   6  11   2      500.40      447.02     38.62 o 
  -6  12   2      748.20      667.21     40.20 o 
  -5  12   2      333.47      327.55     30.85 o 
  -4  12   2       83.52       73.90     31.58 o 
  -3  12   2      346.18      303.23     64.77 o 
  -2  12   2      465.57      480.93     34.79 o 
  -1  12   2      733.29      701.84     38.11 o 
   0  12   2       54.39       30.11     36.16 o 
   1  12   2        9.16      -11.82     40.58 o 
   2  12   2      169.17      154.63     37.87 o 
   3  12   2      447.74      571.24     49.34 o 
   4  12   2      106.88       41.26     33.89 o 
   5  12   2      111.16       99.60     41.45 o 
  -5  13   2      227.42      196.30     41.07 o 
  -4  13   2     1414.34     1353.49     67.33 o 
  -3  13   2      916.11      875.70     55.34 o 
  -2  13   2      228.12      236.82     37.06 o 
  -1  13   2       77.01      120.38     27.27 o 
   0  13   2      507.16      511.77     46.13 o 
   1  13   2      682.83      695.25     51.55 o 
   2  13   2      756.07      742.98     55.06 o 
   3  13   2        6.32      -10.80     32.32 o 
   4  13   2      580.06      723.91     59.42 o 
  -4  14   2       84.70       91.18     44.63 o 
  -3  14   2      102.18      118.44     36.14 o 
  -2  14   2      230.52      271.89     73.66 o 
  -1  14   2      644.70      653.83     52.96 o 
   0  14   2       21.03       24.66     33.91 o 
   1  14   2        1.24      -17.71     32.74 o 
   2  14   2      227.34      295.56     47.63 o 
 -11   1   3       24.10       42.70     29.55 o 
 -10   1   3      492.03      450.02     36.53 o 
  -9   1   3      717.69      755.52     36.87 o 
  -8   1   3     3033.26     2864.84     46.63 o 
  -7   1   3      129.59      160.71     13.07 o 
  -6   1   3      208.59      213.13     12.69 o 
  -5   1   3      768.44      769.03     21.57 o 
  -4   1   3     6504.77     6452.79     70.39 o 
  -3   1   3      223.93      269.22     17.05 o 
  -2   1   3       93.08       50.40      7.89 o 
  -1   1   3     4606.61     4284.15    373.06 o 
   0   1   3     5171.96     4762.43     90.70 o 
   1   1   3      197.61      232.76     18.82 o 
   2   1   3     4686.02     4667.49     82.62 o 
   3   1   3     8517.43     8566.80    100.45 o 
   4   1   3     7883.53     8091.63     92.28 o 
   5   1   3     1206.29     1148.35     38.45 o 
   6   1   3      594.48      583.20     32.48 o 
   7   1   3      731.15      713.53     38.58 o 
   8   1   3      712.16      776.20     44.07 o 
   9   1   3      414.16      415.33     41.37 o 
 -11   2   3        7.53        9.33     28.78 o 
 -10   2   3        2.07        8.12     23.21 o 
  -9   2   3        1.09        1.91     17.97 o 
  -8   2   3       78.00       51.16     14.88 o 
  -7   2   3       75.82       98.39     11.78 o 
  -6   2   3      172.69      195.66     11.69 o 
  -5   2   3        1.87       -6.25      6.25 o 
  -4   2   3        2.73        1.29      6.90 o 
  -3   2   3      491.47      464.18     17.50 o 
  -2   2   3      334.73      288.52     14.41 o 
  -1   2   3     2942.62     2645.73     47.21 o 
   0   2   3     1674.47     1594.06     42.10 o 
   1   2   3        4.98        0.26      7.44 o 
   2   2   3       17.22       17.58      7.74 o 
   3   2   3       16.12        6.98      8.01 o 
   4   2   3      737.79      729.62     22.95 o 
   5   2   3        0.73       -3.64     11.46 o 
   6   2   3      101.02      102.06     20.07 o 
   7   2   3       26.42      -25.90     28.66 o 
   8   2   3        3.18       27.21     26.42 o 
   9   2   3       27.50       21.03     34.81 o 
 -11   3   3      270.44      296.61     45.04 o 
 -10   3   3      149.66      254.83     62.44 o 
  -9   3   3      798.81      856.19     36.77 o 
  -8   3   3     4790.01     4646.73     76.97 o 
  -7   3   3     1589.88     1575.36     41.52 o 
  -6   3   3     1565.03     1683.04     31.91 o 
  -5   3   3     5642.02     5785.03     66.66 o 
  -4   3   3    18240.41    19375.65    182.47 o 
  -3   3   3     2123.89     2170.41     42.50 o 
  -2   3   3        5.19       -1.42      5.66 o 
  -1   3   3      580.79      583.92     15.90 o 
   0   3   3     5553.42     4942.84     68.81 o 
   1   3   3     7962.22     8691.24     91.26 o 
   2   3   3     3331.49     3454.37     52.91 o 
   3   3   3      156.18      159.74     13.75 o 
   4   3   3     5695.58     5586.45    121.07 o 
   5   3   3     2721.31     2807.27     52.85 o 
   6   3   3     1513.03     1537.51     49.87 o 
   7   3   3     1046.74     1101.15     92.90 o 
   8   3   3     1430.14     1414.70     79.89 o 
   9   3   3      798.70      847.67     72.50 o 
 -11   4   3      104.75       43.47     60.04 o 
 -10   4   3       41.34       17.73     28.61 o 
  -9   4   3        5.33       29.44     21.43 o 
  -8   4   3        9.70        6.81     21.51 o 
  -7   4   3      254.63      236.41     23.16 o 
  -6   4   3      162.96      155.04     20.71 o 
  -5   4   3       15.91       14.03     11.20 o 
  -4   4   3        2.29       -0.83      8.37 o 
  -3   4   3     1777.01     1828.00     31.02 o 
  -2   4   3      162.00      137.89     11.82 o 
  -1   4   3      769.30      776.35     26.48 o 
   0   4   3      214.57      231.05     11.58 o 
   1   4   3      618.30      603.07     17.59 o 
   2   4   3      798.97      853.31     24.09 o 
   3   4   3      325.86      342.22     17.92 o 
   4   4   3      115.66      124.07     15.65 o 
   5   4   3       74.59       52.77     15.24 o 
   6   4   3      211.38      205.88     24.51 o 
   7   4   3       14.15        1.07     35.06 o 
   8   4   3        7.29        6.99     30.45 o 
 -10   5   3      387.35      345.71     36.76 o 
  -9   5   3      738.08      694.37     53.09 o 
  -8   5   3     1490.56     1314.51     46.53 o 
  -7   5   3      352.20      353.16     26.52 o 
  -6   5   3      547.76      505.62     34.86 o 
  -5   5   3      360.72      358.61     26.76 o 
  -4   5   3     9255.72     8965.49    101.63 o 
  -3   5   3     5428.43     6058.19     68.38 o 
  -2   5   3      247.14      275.46     13.61 o 
  -1   5   3     4118.20     4343.16     47.15 o 
   0   5   3    24685.57    24753.09    218.69 o 
   1   5   3     4929.10     4928.17     79.06 o 
   2   5   3      273.38      242.06     14.95 o 
   3   5   3     1992.31     1988.95     38.09 o 
   4   5   3     2319.94     2392.90     45.10 o 
   5   5   3      241.06      238.27     24.38 o 
   6   5   3      192.91      186.81     25.34 o 
   7   5   3      807.30      754.22     66.43 o 
   8   5   3     1076.11     1062.41     62.38 o 
 -10   6   3      171.93      166.04     29.82 o 
  -9   6   3      116.43      124.44     25.33 o 
  -8   6   3       22.75       24.68     20.98 o 
  -7   6   3      253.05      293.41     26.44 o 
  -6   6   3       20.87        5.90     13.60 o 
  -5   6   3      243.92      218.92     16.90 o 
  -4   6   3        7.81        4.88      9.78 o 
  -3   6   3      570.48      483.37     18.85 o 
  -2   6   3      697.06      681.88     19.50 o 
  -1   6   3      515.19      485.55     13.27 o 
   0   6   3      173.03      169.80     10.08 o 
   1   6   3      950.10     1047.94     24.99 o 
   2   6   3      503.89      507.71     19.99 o 
   3   6   3      163.27      163.00     15.96 o 
   4   6   3      252.46      234.60     21.36 o 
   5   6   3      225.12      233.08     23.25 o 
   6   6   3      424.74      417.22     29.93 o 
   7   6   3      399.65      445.81     49.44 o 
   8   6   3        3.34      -19.13     28.58 o 
 -10   7   3      303.09      337.24     39.10 o 
  -9   7   3      786.21      811.83     42.58 o 
  -8   7   3     3368.18     3255.32     70.29 o 
  -7   7   3      680.87      688.07     33.57 o 
  -6   7   3      102.19      111.56     19.10 o 
  -5   7   3     2483.12     2420.46     55.28 o 
  -4   7   3     3949.06     4019.57     63.87 o 
  -3   7   3      168.64      146.39     14.39 o 
  -2   7   3      491.73      441.68     18.72 o 
  -1   7   3     3983.88     3910.80     49.90 o 
   0   7   3     2553.39     2360.25     33.10 o 
   1   7   3     3356.12     3382.79     52.57 o 
   2   7   3        2.55       16.70     16.29 o 
   3   7   3      328.06      304.84     22.29 o 
   4   7   3     3774.95     3615.32     67.98 o 
   5   7   3     1011.01      943.74     49.96 o 
   6   7   3      285.66      265.71     27.96 o 
   7   7   3      834.59      762.74     41.71 o 
   8   7   3      831.90      737.76     52.62 o 
  -9   8   3      333.18      362.36     34.59 o 
  -8   8   3        3.57       17.62     22.18 o 
  -7   8   3      933.10      899.21     68.68 o 
  -6   8   3     1517.17     1436.19     59.34 o 
  -5   8   3      629.20      556.06     27.82 o 
  -4   8   3        3.35        9.37     13.44 o 
  -3   8   3     1301.80     1243.63     32.33 o 
  -2   8   3      577.58      591.91     23.38 o 
  -1   8   3      853.97      902.79     26.48 o 
   0   8   3      218.24      203.42     12.85 o 
   1   8   3       34.48       38.33     12.86 o 
   2   8   3      941.71      967.59     32.67 o 
   3   8   3     1775.99     1747.01     45.19 o 
   4   8   3      316.88      298.20     25.62 o 
   5   8   3       47.94       32.78     20.06 o 
   6   8   3      872.08      898.10     80.02 o 
   7   8   3      643.83      669.08     44.41 o 
  -9   9   3      418.39      400.00     41.63 o 
  -8   9   3     1205.11     1133.51     46.81 o 
  -7   9   3      330.99      282.54     33.74 o 
  -6   9   3       10.09        1.73     17.61 o 
  -5   9   3       62.86       89.55     19.46 o 
  -4   9   3      690.96      643.57     28.53 o 
  -3   9   3       32.53       24.22     14.41 o 
  -2   9   3      148.77      117.05     16.54 o 
  -1   9   3     1085.74     1075.07     30.55 o 
   0   9   3     1238.97     1184.32     35.39 o 
   1   9   3      127.71      169.63     21.78 o 
   2   9   3      145.99      101.13     18.31 o 
   3   9   3     1155.02     1176.44     39.88 o 
   4   9   3     1429.87     1471.36     46.88 o 
   5   9   3      322.87      386.97     31.14 o 
   6   9   3      155.36      128.16     26.98 o 
   7   9   3      411.90      401.30     37.99 o 
  -8  10   3      188.72      179.22     32.31 o 
  -7  10   3      667.45      686.36     42.92 o 
  -6  10   3      447.48      458.57     31.92 o 
  -5  10   3      499.27      521.73     30.48 o 
  -4  10   3       28.50       25.09     20.86 o 
  -3  10   3      420.05      425.02     25.66 o 
  -2  10   3     2164.48     2110.02     47.85 o 
  -1  10   3      849.41      789.54     34.66 o 
   0  10   3        5.58        2.33     21.51 o 
   1  10   3     1268.69     1286.78     55.72 o 
   2  10   3     1548.94     1535.21     51.46 o 
   3  10   3      434.81      450.43     29.93 o 
   4  10   3        1.97      -22.63     22.63 o 
   5  10   3      146.59      194.72     28.55 o 
   6  10   3      149.29      119.89     28.69 o 
  -8  11   3      766.13      765.61     76.79 o 
  -7  11   3      154.28      116.48     26.35 o 
  -6  11   3      105.36       43.79     22.88 o 
  -5  11   3      567.67      683.91     35.51 o 
  -4  11   3     2043.75     2103.91     58.39 o 
  -3  11   3      882.42      835.22     34.49 o 
  -2  11   3       47.33       48.60     27.54 o 
  -1  11   3      849.77      751.27     36.41 o 
   0  11   3     2131.19     2176.86     87.28 o 
   1  11   3     1690.37     1751.72    116.62 o 
   2  11   3       71.06       69.72     28.62 o 
   3  11   3      181.43      194.01     48.43 o 
   4  11   3     1039.67     1089.84     44.96 o 
   5  11   3      271.53      266.41     33.67 o 
  -7  12   3      735.08      748.55     56.22 o 
  -6  12   3      544.73      580.94     38.23 o 
  -5  12   3      123.44      138.60     25.53 o 
  -4  12   3      151.83      154.80     33.99 o 
  -3  12   3     1112.12     1156.99     46.90 o 
  -2  12   3      495.34      531.39     34.92 o 
  -1  12   3      146.68      158.44     26.11 o 
   0  12   3       73.17        1.76     26.51 o 
   1  12   3      369.23      383.11     48.31 o 
   2  12   3      622.49      667.46     50.85 o 
   3  12   3      429.95      455.64     55.02 o 
   4  12   3        4.28        1.33     33.65 o 
  -6  13   3      166.29      181.81     63.48 o 
  -5  13   3      563.06      556.74     52.01 o 
  -4  13   3     1213.28     1221.27     62.87 o 
  -3  13   3      231.65      259.18     39.41 o 
  -2  13   3        5.91      -11.47     33.21 o 
  -1  13   3      446.13      504.49     45.75 o 
   0  13   3      615.30      644.29     50.69 o 
   1  13   3      442.80      413.09     69.76 o 
   2  13   3       27.07        0.30     59.80 o 
   3  13   3       96.33       90.04     61.32 o 
  -4  14   3       11.19       29.94     34.29 o 
  -3  14   3      638.74      624.15     52.29 o 
  -2  14   3      849.12      811.51     46.44 o 
  -1  14   3      488.60      491.20     53.33 o 
   0  14   3        3.46      -31.92     32.09 o 
   1  14   3      299.30      314.44     46.24 o 
   2  14   3      646.73      702.77     65.22 o 
 -11   0   4     2355.77     2416.13    147.69 o 
 -10   0   4      176.76      165.17     32.27 o 
  -9   0   4       47.93       75.27     24.10 o 
  -8   0   4     6147.11     6099.31     97.86 o 
  -7   0   4     5990.13     5828.68     90.13 o 
  -6   0   4     5402.73     5235.96     92.82 o 
  -5   0   4     6252.45     7030.59    110.38 o 
  -4   0   4      122.87      124.17     16.85 o 
  -3   0   4    22868.29    22962.97    300.28 o 
  -2   0   4    48322.29    47739.33   1047.41 o 
  -1   0   4     9303.30    10073.90    248.29 o 
   0   0   4      532.50      432.46     33.47 o 
   1   0   4    30464.32    30075.48    480.59 o 
   2   0   4     9577.89     8739.11    162.99 o 
   3   0   4      639.77      595.69     34.85 o 
   4   0   4      805.14      798.42     45.00 o 
   5   0   4     2134.78     2190.41     83.32 o 
   6   0   4     4365.38     4445.49    122.76 o 
   7   0   4     1541.62     1358.10     73.55 o 
   8   0   4      398.54      511.95     58.56 o 
 -11   1   4        5.57        4.71     26.61 o 
 -10   1   4        0.29       -4.88     22.56 o 
  -9   1   4        4.72      -11.71     14.54 o 
  -8   1   4        7.15       -1.24      9.96 o 
  -7   1   4      159.71      145.41     12.68 o 
  -6   1   4        1.01        4.18      7.28 o 
  -5   1   4       38.77       60.49      8.43 o 
  -4   1   4        7.05       16.30      7.48 o 
  -3   1   4     1412.59     1374.12     32.99 o 
  -2   1   4      380.55      350.23     15.27 o 
  -1   1   4     4221.49     3793.50     79.35 o 
   0   1   4     2972.88     2599.72     62.11 o 
   1   1   4      217.01      225.04     13.77 o 
   2   1   4      391.06      375.94     15.28 o 
   3   1   4      217.28      232.65     14.63 o 
   4   1   4       10.08       -0.41     22.80 o 
   5   1   4      117.63      115.94     25.89 o 
   6   1   4        0.06      -13.99     18.09 o 
   7   1   4        0.55       41.31     23.35 o 
   8   1   4       66.01      122.05     30.43 o 
 -11   2   4      883.23      834.25     47.61 o 
 -10   2   4      375.52      368.61     33.85 o 
  -9   2   4      460.22      396.89     26.78 o 
  -8   2   4     1662.35     1632.16     34.20 o 
  -7   2   4     5126.17     5218.35     59.13 o 
  -6   2   4      100.03       95.02     10.46 o 
  -5   2   4       54.28       98.38     10.19 o 
  -4   2   4    10715.32    11021.15    121.87 o 
  -3   2   4    16050.94    15734.45    167.20 o 
  -2   2   4     2724.44     2938.61     68.05 o 
  -1   2   4      622.01      582.90     72.87 o 
   0   2   4     1730.38     2123.56     38.74 o 
   1   2   4     7259.49     6984.74    153.29 o 
   2   2   4     3383.83     3363.61     54.90 o 
   3   2   4       70.25       82.21     12.06 o 
   4   2   4     1186.07     1215.35     34.96 o 
   5   2   4     5149.13     5182.15    128.14 o 
   6   2   4     5755.73     5673.83    102.25 o 
   7   2   4      366.31      317.88     32.91 o 
   8   2   4      200.53      254.48     35.34 o 
 -11   3   4        6.79       -3.72     39.74 o 
 -10   3   4        2.48        2.62     23.45 o 
  -9   3   4       28.85       31.42     21.13 o 
  -8   3   4      180.34      183.58     20.64 o 
  -7   3   4      190.86      225.71     19.24 o 
  -6   3   4       86.30       68.19     10.24 o 
  -5   3   4      806.49      827.84     22.71 o 
  -4   3   4      335.65      386.93     15.26 o 
  -3   3   4      111.17      123.21      8.81 o 
  -2   3   4      637.31      608.81     13.52 o 
  -1   3   4        9.73       14.40      6.47 o 
   0   3   4      793.10      763.33     34.08 o 
   1   3   4       55.34      108.08     10.89 o 
   2   3   4       59.34       60.89     11.69 o 
   3   3   4      336.55      262.15     17.23 o 
   4   3   4      518.14      498.03     23.34 o 
   5   3   4      100.61      105.18     30.02 o 
   6   3   4        7.36       40.70     24.15 o 
   7   3   4      100.19      120.47     32.67 o 
   8   3   4        5.98      -18.94     39.16 o 
 -11   4   4     1105.91     1161.26     63.19 o 
 -10   4   4      113.76       87.88     27.48 o 
  -9   4   4        1.70       -2.82     19.72 o 
  -8   4   4     1841.13     1964.56     54.55 o 
  -7   4   4     1650.84     1631.43     40.09 o 
  -6   4   4      163.80      205.75     19.51 o 
  -5   4   4      428.92      446.78     20.17 o 
  -4   4   4     6590.25     6711.68     86.98 o 
  -3   4   4    17218.53    16689.94    168.46 o 
  -2   4   4      948.99     1016.97     19.36 o 
  -1   4   4       37.88       22.59      7.82 o 
   0   4   4     4364.33     4451.97     59.97 o 
   1   4   4    10799.97    10208.35    108.80 o 
   2   4   4     1566.02     1459.18     30.69 o 
   3   4   4      371.87      394.42     22.34 o 
   4   4   4     1542.85     1495.55     37.96 o 
   5   4   4      411.81      479.00     26.77 o 
   6   4   4     1802.15     1934.27     82.53 o 
   7   4   4       34.19       73.11     35.82 o 
   8   4   4      205.58      192.88     56.39 o 
 -11   5   4       33.37       46.89     35.63 o 
 -10   5   4      237.83      190.95     43.65 o 
  -9   5   4      348.50      332.49     31.34 o 
  -8   5   4      165.10      107.51     54.59 o 
  -7   5   4       37.31       54.88     16.63 o 
  -6   5   4       64.03       60.31     14.45 o 
  -5   5   4       74.05       56.84     14.27 o 
  -4   5   4     1135.69     1179.17     27.37 o 
  -3   5   4      428.99      390.39     18.99 o 
  -2   5   4       71.42       88.18      8.05 o 
  -1   5   4     2395.72     2450.74     37.72 o 
   0   5   4     2398.23     2662.31     45.78 o 
   1   5   4      275.38      278.51     18.14 o 
   2   5   4      196.62      199.65     15.16 o 
   3   5   4      885.04      866.34     35.74 o 
   4   5   4      351.29      375.82     22.22 o 
   5   5   4       96.63       71.49     20.02 o 
   6   5   4        2.32       40.31     25.93 o 
   7   5   4      118.27      102.95     42.02 o 
   8   5   4      147.99      228.99     68.02 o 
 -10   6   4       65.48       60.74     27.66 o 
  -9   6   4       29.74      -16.26     36.94 o 
  -8   6   4     1435.05     1351.82     46.12 o 
  -7   6   4     1598.97     1621.67     44.99 o 
  -6   6   4      150.55      147.21     26.15 o 
  -5   6   4      643.07      698.13     24.62 o 
  -4   6   4     1532.78     1504.98     38.34 o 
  -3   6   4     5971.48     5912.96     69.57 o 
  -2   6   4     1209.02     1209.01     25.45 o 
  -1   6   4      326.68      346.11     13.76 o 
   0   6   4     1471.97     1606.18     30.94 o 
   1   6   4    10059.97    10128.03    111.70 o 
   2   6   4     3724.66     3673.36     55.76 o 
   3   6   4      227.25      294.32     29.08 o 
   4   6   4      593.06      565.30     38.71 o 
   5   6   4     1344.75     1311.85     42.93 o 
   6   6   4     1676.27     1665.89     50.96 o 
   7   6   4       78.71       42.19     30.16 o 
 -10   7   4      236.58      230.98     34.92 o 
  -9   7   4      587.30      617.49     63.70 o 
  -8   7   4      381.63      323.25     28.25 o 
  -7   7   4       55.84       36.63     17.99 o 
  -6   7   4      892.78      826.89     62.72 o 
  -5   7   4      724.57      775.46     29.09 o 
  -4   7   4      552.21      504.61     22.00 o 
  -3   7   4      447.94      413.67     40.07 o 
  -2   7   4     1673.65     1751.46     37.75 o 
  -1   7   4      156.11      148.32     11.72 o 
   0   7   4      563.25      560.51     17.18 o 
   1   7   4        7.80       11.75     10.17 o 
   2   7   4      158.64      156.79     17.83 o 
   3   7   4      216.96      207.05     21.11 o 
   4   7   4      391.68      423.88     27.98 o 
   5   7   4       73.45       54.93     30.42 o 
   6   7   4       66.22       63.14     27.64 o 
   7   7   4      342.49      328.38     40.32 o 
 -10   8   4       93.46       57.09     30.32 o 
  -9   8   4        4.43       20.57     34.90 o 
  -8   8   4     2386.69     2272.75     66.06 o 
  -7   8   4     4836.95     4768.31     84.14 o 
  -6   8   4     2941.13     2729.84     58.46 o 
  -5   8   4      909.53      882.40     32.14 o 
  -4   8   4     1319.71     1332.49     36.75 o 
  -3   8   4     3089.87     3072.31     52.24 o 
  -2   8   4     1171.03     1190.63     32.84 o 
  -1   8   4      122.79      137.19     14.70 o 
   0   8   4      239.38      218.63     13.66 o 
   1   8   4     2501.49     2447.73     52.84 o 
   2   8   4     3213.68     3363.12     62.63 o 
   3   8   4     1396.98     1320.16     53.49 o 
   4   8   4        7.91       -4.83     18.35 o 
   5   8   4      950.53     1073.97     43.34 o 
   6   8   4     2182.57     2208.73     62.67 o 
   7   8   4      350.48      358.37     35.92 o 
  -9   9   4      111.49       78.67     30.61 o 
  -8   9   4       98.66       58.61     25.89 o 
  -7   9   4      184.53      213.32     33.88 o 
  -6   9   4      186.90      165.51     23.05 o 
  -5   9   4      429.85      447.80     31.28 o 
  -4   9   4       98.05      135.36     19.18 o 
  -3   9   4      194.40      236.15     21.01 o 
  -2   9   4      796.60      740.28     28.66 o 
  -1   9   4      838.21      910.75     29.13 o 
   0   9   4      150.81      156.73     30.36 o 
   1   9   4      174.61      168.39     22.80 o 
   2   9   4     1285.72     1245.73     39.79 o 
   3   9   4     1449.43     1525.89     52.04 o 
   4   9   4      509.47      444.63     31.43 o 
   5   9   4        9.22       19.28     23.08 o 
   6   9   4      286.88      336.87     34.44 o 
  -8  10   4      879.49      945.33     50.37 o 
  -7  10   4     1009.52      979.25     50.39 o 
  -6  10   4      337.01      357.26     29.39 o 
  -5  10   4      413.99      438.75     43.78 o 
  -4  10   4      177.03      190.34     21.50 o 
  -3  10   4     1747.79     1729.93     52.09 o 
  -2  10   4      610.87      676.82     29.42 o 
  -1  10   4       85.70       64.68     18.53 o 
   0  10   4      921.61      843.03     45.67 o 
   1  10   4     3744.07     3717.10     94.23 o 
   2  10   4      897.14      933.33     87.21 o 
   3  10   4      107.27      132.45     23.21 o 
   4  10   4      487.51      514.59     39.98 o 
   5  10   4      453.76      473.18     36.18 o 
   6  10   4      914.79      824.85     52.98 o 
  -8  11   4      318.45      290.44     47.09 o 
  -7  11   4       75.43       71.45     40.51 o 
  -6  11   4      464.90      482.93     37.38 o 
  -5  11   4     1195.77     1296.01     54.70 o 
  -4  11   4     2270.42     2215.05     54.18 o 
  -3  11   4      173.12      238.90     24.12 o 
  -2  11   4      219.71      234.91     26.13 o 
  -1  11   4     1925.43     1873.38     81.93 o 
   0  11   4     2373.72     2438.00     87.85 o 
   1  11   4      391.94      381.92     41.25 o 
   2  11   4      184.33      171.76     34.51 o 
   3  11   4      844.18      924.17     56.60 o 
   4  11   4      754.33      693.15     40.37 o 
   5  11   4      342.13      429.92     37.87 o 
  -7  12   4      316.14      298.42     37.15 o 
  -6  12   4       53.71       38.75     26.18 o 
  -5  12   4       14.36      -19.48     23.07 o 
  -4  12   4      763.35      818.73     51.56 o 
  -3  12   4     1143.85     1127.27     46.52 o 
  -2  12   4      283.40      308.60     30.09 o 
  -1  12   4       57.50      144.39     32.38 o 
   0  12   4      166.85      175.15     33.66 o 
   1  12   4      631.80      618.50     61.01 o 
   2  12   4      529.03      595.20     65.03 o 
   3  12   4      177.98      199.26     39.97 o 
   4  12   4      141.75      135.34     39.36 o 
  -6  13   4      482.25      530.69     52.84 o 
  -5  13   4     1071.84     1126.59     77.27 o 
  -4  13   4      565.12      596.27     49.79 o 
  -3  13   4       33.22       23.19     25.08 o 
  -2  13   4      649.58      749.41     74.47 o 
  -1  13   4      711.73      714.70     51.41 o 
   0  13   4      844.95      854.79     57.12 o 
   1  13   4      119.46      131.71     38.04 o 
   2  13   4       38.18       70.42     36.45 o 
   3  13   4      744.27      686.89     60.61 o 
  -4  14   4      356.93      328.84     56.19 o 
  -3  14   4      779.83      929.86     59.08 o 
  -2  14   4      452.42      479.26     48.61 o 
  -1  14   4       95.71       79.81     50.99 o 
   0  14   4       23.01       -3.11     53.17 o 
   1  14   4      409.15      418.95     68.11 o 
 -11   1   5     1150.11     1139.86     90.87 o 
 -10   1   5     1049.17     1070.20     71.81 o 
  -9   1   5      994.87      972.03     27.38 o 
  -8   1   5      182.67      162.67     14.24 o 
  -7   1   5     4529.79     4466.54     56.89 o 
  -6   1   5     2426.98     2360.06     36.11 o 
  -5   1   5     7045.88     6791.72     84.33 o 
  -4   1   5      259.78      273.38     15.83 o 
  -3   1   5     7173.03     7340.38     98.01 o 
  -2   1   5     2328.53     2141.00     31.65 o 
  -1   1   5    18076.15    17132.54    311.25 o 
   0   1   5       48.02       58.70     12.16 o 
   1   1   5     4893.31     5319.93     68.35 o 
   2   1   5     4399.92     4327.07     60.70 o 
   3   1   5     6696.68     6556.01     86.02 o 
   4   1   5      301.05      266.41     24.09 o 
   5   1   5      536.48      521.23     32.43 o 
   6   1   5     2209.70     2150.11     64.81 o 
   7   1   5     2195.50     2230.94     67.32 o 
   8   1   5     1022.79     1044.16     54.76 o 
 -11   2   5       26.24       -0.32     27.69 o 
 -10   2   5        4.70       -9.55     33.13 o 
  -9   2   5       20.17        7.54     23.84 o 
  -8   2   5      190.80      204.67     16.00 o 
  -7   2   5       29.54       26.48     10.50 o 
  -6   2   5        1.04       -8.50      8.50 o 
  -5   2   5      672.90      667.06     21.96 o 
  -4   2   5     2030.60     1971.65     38.93 o 
  -3   2   5      466.88      483.29     18.37 o 
  -2   2   5      227.10      182.60     15.39 o 
  -1   2   5      563.92      565.33     23.65 o 
   0   2   5      979.29      896.48     25.95 o 
   1   2   5      174.06      168.44     26.28 o 
   2   2   5      153.86      163.48     19.68 o 
   3   2   5      105.63      120.58     14.61 o 
   4   2   5       13.22       34.06     17.43 o 
   5   2   5      251.90      230.89     26.69 o 
   6   2   5       79.71       77.98     25.02 o 
   7   2   5        7.85        1.66     25.92 o 
   8   2   5        0.80      -31.96     31.96 o 
 -11   3   5      734.71      803.05     63.03 o 
 -10   3   5     1755.34     1871.05     59.02 o 
  -9   3   5     5297.11     5182.64     95.36 o 
  -8   3   5      442.81      516.58     38.97 o 
  -7   3   5      926.51      914.37     34.78 o 
  -6   3   5     8369.33     8584.54    105.61 o 
  -5   3   5    10036.19     9814.49    143.29 o 
  -4   3   5      332.27      320.85     18.49 o 
  -3   3   5     9723.10    10680.35    102.72 o 
  -2   3   5    14110.86    13699.67    128.04 o 
  -1   3   5    18490.23    18574.46    317.55 o 
   0   3   5     8254.77     8474.97    100.25 o 
   1   3   5       51.54       39.42     10.00 o 
   2   3   5      738.78      594.71     24.19 o 
   3   3   5    10354.39    10134.88    136.79 o 
   4   3   5     4267.25     3972.34     72.60 o 
   5   3   5      201.19      263.34     53.31 o 
   6   3   5     1118.82     1190.62     55.49 o 
   7   3   5     2022.37     2175.97    131.31 o 
   8   3   5      864.65      897.56     76.41 o 
 -11   4   5       14.53       40.77     28.59 o 
 -10   4   5        8.69        6.46     24.59 o 
  -9   4   5      119.84      149.77     30.23 o 
  -8   4   5      225.98      181.21     24.25 o 
  -7   4   5       38.82       55.05     17.32 o 
  -6   4   5       20.45       16.40     12.13 o 
  -5   4   5      128.10      145.67     13.12 o 
  -4   4   5      794.59      743.51     19.57 o 
  -3   4   5       12.72       11.95      6.65 o 
  -2   4   5       59.03       69.35      8.58 o 
  -1   4   5      232.11      201.64     13.04 o 
   0   4   5      440.58      495.94     18.82 o 
   1   4   5      690.65      583.25     21.37 o 
   2   4   5       66.27       72.68     13.09 o 
   3   4   5       26.82       48.46     22.54 o 
   4   4   5      399.93      415.06     26.35 o 
   5   4   5      266.86      262.11     42.32 o 
   6   4   5       23.24       57.78     35.89 o 
   7   4   5        0.50        8.06     38.02 o 
 -11   5   5      872.35      801.04     71.02 o 
 -10   5   5     1230.07     1250.24     52.80 o 
  -9   5   5     1673.87     1673.11     55.75 o 
  -8   5   5        3.11       -2.29     18.22 o 
  -7   5   5      338.34      355.45     23.64 o 
  -6   5   5      553.74      584.62     23.86 o 
  -5   5   5     2884.20     2717.42     45.58 o 
  -4   5   5      639.60      620.95     19.32 o 
  -3   5   5     1083.79     1089.38     20.72 o 
  -2   5   5     7714.92     7943.52     81.59 o 
  -1   5   5    19324.92    19153.10    173.73 o 
   0   5   5     4221.44     4676.78     66.38 o 
   1   5   5     1228.65     1335.51     32.35 o 
   2   5   5     4915.13     4844.20     72.83 o 
   3   5   5     5137.97     5084.29     81.56 o 
   4   5   5     1635.73     1636.04     46.25 o 
   5   5   5        2.57      -12.59     19.92 o 
   6   5   5      327.33      290.22     47.28 o 
   7   5   5      881.59      897.47     69.93 o 
 -11   6   5       19.50      -26.82     42.68 o 
 -10   6   5        3.06       25.10     25.85 o 
  -9   6   5      235.37      244.23     35.50 o 
  -8   6   5      384.04      416.64     31.94 o 
  -7   6   5      139.62      128.59     21.89 o 
  -6   6   5       31.96       62.72     14.55 o 
  -5   6   5      120.17      115.12     21.52 o 
  -4   6   5      434.96      441.15     18.38 o 
  -3   6   5      747.49      722.83     24.35 o 
  -2   6   5      140.82      146.39     11.39 o 
  -1   6   5       24.89       29.16      8.94 o 
   0   6   5     3179.30     3143.74     47.22 o 
   1   6   5      473.77      544.89     24.27 o 
   2   6   5       16.08        7.50     13.46 o 
   3   6   5       36.77       17.27     13.92 o 
   4   6   5      718.79      660.35     34.20 o 
   5   6   5      236.68      203.48     26.97 o 
   6   6   5      219.72      245.03     38.75 o 
   7   6   5        2.93        9.87     43.64 o 
 -10   7   5      404.67      442.92     39.98 o 
  -9   7   5      943.10      909.63     47.04 o 
  -8   7   5        2.49      -19.54     19.54 o 
  -7   7   5     1953.79     2005.65     66.80 o 
  -6   7   5     3767.73     3904.68     68.43 o 
  -5   7   5     4356.76     4442.63     66.88 o 
  -4   7   5      499.76      494.95     22.30 o 
  -3   7   5     1988.46     2010.90     39.85 o 
  -2   7   5      626.54      640.26     22.38 o 
  -1   7   5     2249.21     2232.80     38.71 o 
   0   7   5      196.28      217.02     16.43 o 
   1   7   5      490.56      511.07     22.90 o 
   2   7   5      757.71      661.93     26.17 o 
   3   7   5     4482.30     4496.33     77.02 o 
   4   7   5     1015.81      888.18     37.28 o 
   5   7   5       30.70       23.18     24.07 o 
   6   7   5      835.13      851.56     46.76 o 
   7   7   5      792.58      859.00     63.03 o 
 -10   8   5       35.06       54.25     34.87 o 
  -9   8   5      122.98       88.54     28.57 o 
  -8   8   5     1664.50     1523.80     54.43 o 
  -7   8   5     1300.74     1346.23     59.84 o 
  -6   8   5      401.12      324.90     27.87 o 
  -5   8   5      312.03      318.83     23.19 o 
  -4   8   5     3675.77     3689.74     63.77 o 
  -3   8   5     1242.41     1343.48     34.21 o 
  -2   8   5      981.42      931.01     29.79 o 
  -1   8   5       68.45       22.93     14.01 o 
   0   8   5      868.59      937.52     28.65 o 
   1   8   5     1758.43     1792.43     45.05 o 
   2   8   5     1259.02     1256.60     59.44 o 
   3   8   5       94.25       71.75     19.33 o 
   4   8   5      445.34      450.97     30.98 o 
   5   8   5     1193.52     1280.90     56.76 o 
   6   8   5      488.99      471.44     40.89 o 
  -9   9   5      182.28      194.17     34.89 o 
  -8   9   5      138.75       93.29     27.49 o 
  -7   9   5     1404.50     1422.96     52.62 o 
  -6   9   5     1657.20     1590.94     60.84 o 
  -5   9   5     2451.78     2361.60     85.35 o 
  -4   9   5      402.36      395.59     25.02 o 
  -3   9   5      541.36      594.49     27.64 o 
  -2   9   5      661.85      664.46     27.95 o 
  -1   9   5     1525.10     1589.98     37.49 o 
   0   9   5       35.63       47.52     22.34 o 
   1   9   5     1690.94     1662.14    113.32 o 
   2   9   5     2025.66     2040.87     51.11 o 
   3   9   5     1932.78     1937.18     52.80 o 
   4   9   5      352.05      343.61     30.21 o 
   5   9   5       57.18       93.38     26.00 o 
   6   9   5      610.02      589.22     46.46 o 
  -9  10   5      302.11      330.74     40.90 o 
  -8  10   5      592.64      499.70     40.51 o 
  -7  10   5      160.24      134.99     28.54 o 
  -6  10   5       11.35        4.79     36.00 o 
  -5  10   5      121.07      116.87     23.17 o 
  -4  10   5     1555.65     1458.14     42.97 o 
  -3  10   5     1416.28     1414.46     41.58 o 
  -2  10   5      636.19      716.00     30.58 o 
  -1  10   5       29.05       31.08     23.41 o 
   0  10   5     2525.68     2551.15     74.99 o 
   1  10   5     1333.26     1323.19     57.64 o 
   2  10   5      271.93      305.04     31.96 o 
   3  10   5      131.43      134.99     24.73 o 
   4  10   5      566.27      616.86     38.07 o 
   5  10   5      461.63      448.61     56.40 o 
  -8  11   5        1.41       -1.12     26.64 o 
  -7  11   5      226.41      211.32     51.80 o 
  -6  11   5      960.95     1006.65     48.00 o 
  -5  11   5     1227.32     1141.00     56.75 o 
  -4  11   5      631.10      693.14     37.42 o 
  -3  11   5      145.26      107.01     21.49 o 
  -2  11   5      826.54      851.07     38.94 o 
  -1  11   5     2256.93     2220.29     72.19 o 
   0  11   5     1087.50     1207.49     57.92 o 
   1  11   5       47.87       24.59     30.70 o 
   2  11   5      406.54      414.46     43.26 o 
   3  11   5     1394.50     1425.79     68.64 o 
   4  11   5      343.47      350.02     35.03 o 
  -7  12   5      246.94      214.75     35.44 o 
  -6  12   5        6.25      -12.87     24.53 o 
  -5  12   5      587.56      586.40     68.72 o 
  -4  12   5     1523.30     1491.17     63.40 o 
  -3  12   5      379.19      376.76     33.20 o 
  -2  12   5       23.96       50.32     27.95 o 
  -1  12   5      370.24      392.26     55.72 o 
   0  12   5     1106.84     1053.06     57.67 o 
   1  12   5      676.57      651.25     51.16 o 
   2  12   5      164.67      139.33     40.20 o 
   3  12   5       15.68       24.19     33.71 o 
  -6  13   5      125.27      122.90     38.45 o 
  -5  13   5      159.62       54.46     41.39 o 
  -4  13   5       12.38       -9.16     35.80 o 
  -3  13   5      497.75      391.73     40.16 o 
  -2  13   5      570.50      722.05     63.59 o 
  -1  13   5      697.06      750.26     73.29 o 
   0  13   5      280.59      334.19     48.46 o 
   1  13   5        2.43        0.02     61.83 o 
   2  13   5       79.86       57.71     36.64 o 
  -4  14   5     1136.14     1285.63    155.78 o 
  -3  14   5      783.65      874.92    102.52 o 
  -2  14   5      131.63      194.89     50.88 o 
  -1  14   5       87.99       48.08     36.23 o 
   0  14   5     1212.91     1199.17     88.50 o 
 -10   0   6      848.79      829.60     39.75 o 
  -9   0   6     5293.82     5534.07     96.23 o 
  -8   0   6     3753.56     3661.46     62.66 o 
  -7   0   6     1046.01     1090.32     41.23 o 
  -6   0   6        9.39       22.89     11.57 o 
  -5   0   6     6102.12     6308.35    107.10 o 
  -4   0   6    42983.93    42698.27    485.77 o 
  -3   0   6    11720.73    13011.97    227.86 o 
  -2   0   6    24536.87    25501.69    428.11 o 
  -1   0   6     3349.09     3183.81     86.35 o 
   0   0   6    29645.09    29606.95    555.68 o 
   1   0   6     2872.70     2756.89     60.78 o 
   2   0   6     2006.18     2172.15     97.57 o 
   3   0   6     1149.83     1164.62     54.79 o 
   4   0   6     2014.88     2006.24     76.02 o 
   5   0   6     1206.50     1197.98     99.56 o 
   6   0   6      211.62      188.58     40.98 o 
   7   0   6       16.40       54.63     39.78 o 
 -11   1   6        1.29       26.07     64.39 o 
 -10   1   6       10.02        1.08     24.64 o 
  -9   1   6       11.98       28.15     14.40 o 
  -8   1   6       59.15       36.37     10.72 o 
  -7   1   6        1.14       -8.65      8.65 o 
  -6   1   6      111.08      122.51     11.73 o 
  -5   1   6      260.38      237.39     21.08 o 
  -4   1   6        8.71       -2.98      6.01 o 
  -3   1   6       35.79       44.62      7.87 o 
  -2   1   6        0.92       -8.57      8.57 o 
  -1   1   6      268.95      217.00     15.01 o 
   0   1   6       74.58       61.45     11.57 o 
   1   1   6      227.02      236.53     14.74 o 
   2   1   6       45.46       34.07     11.22 o 
   3   1   6      196.05      143.16     19.87 o 
   4   1   6       24.81       45.20     18.77 o 
   5   1   6        6.69      -19.39     19.88 o 
   6   1   6       13.70      -12.67     22.85 o 
   7   1   6      158.90      197.83     33.99 o 
 -12   2   6      482.71      541.66     96.60 o 
 -11   2   6       86.35       36.81     37.89 o 
 -10   2   6       64.51       61.15     23.87 o 
  -9   2   6     2495.81     2527.99     55.18 o 
  -8   2   6     3374.69     3341.33     68.87 o 
  -7   2   6     1300.09     1293.73     34.14 o 
  -6   2   6      249.57      203.45     13.41 o 
  -5   2   6    11499.84    12030.90    126.25 o 
  -4   2   6    10311.90    10033.74    117.78 o 
  -3   2   6       64.25       97.82     10.71 o 
  -2   2   6       20.35       24.90      7.99 o 
  -1   2   6     7039.61     7193.30    100.09 o 
   0   2   6    12176.94    12362.33    154.66 o 
   1   2   6     2338.29     2280.64     45.64 o 
   2   2   6     1111.62     1053.07     36.97 o 
   3   2   6      540.55      574.70     28.08 o 
   4   2   6     7565.24     7658.66    121.68 o 
   5   2   6     2430.27     2385.67     81.86 o 
   6   2   6      317.88      338.99     34.73 o 
   7   2   6      505.59      446.33     64.59 o 
 -11   3   6       34.20        3.15     30.46 o 
 -10   3   6      117.38      147.17     27.88 o 
  -9   3   6       16.96       22.61     19.82 o 
  -8   3   6       36.85       67.20     19.31 o 
  -7   3   6      365.96      374.89     32.58 o 
  -6   3   6      238.55      258.88     20.66 o 
  -5   3   6       94.63      103.86     11.36 o 
  -4   3   6       18.26       13.45      6.96 o 
  -3   3   6      930.91      897.59     21.94 o 
  -2   3   6        8.00       17.05      6.97 o 
  -1   3   6     1501.62     1558.35     37.29 o 
   0   3   6       11.73        5.23      9.29 o 
   1   3   6       50.50       51.79     12.54 o 
   2   3   6      315.32      336.25     21.09 o 
   3   3   6      536.71      521.62     26.79 o 
   4   3   6        3.61       10.70     21.77 o 
   5   3   6       37.39        8.81     24.06 o 
   6   3   6      208.06      278.02     38.07 o 
   7   3   6       74.35       91.35     45.59 o 
 -11   4   6        6.10       23.21     27.11 o 
 -10   4   6      581.53      594.43     44.13 o 
  -9   4   6     3760.79     3938.55     88.80 o 
  -8   4   6     2995.34     2939.50    117.15 o 
  -7   4   6      917.60      947.76     36.53 o 
  -6   4   6       19.96       17.27     12.78 o 
  -5   4   6     2426.80     2471.39     46.89 o 
  -4   4   6     6891.03     6990.21     75.43 o 
  -3   4   6      149.53      154.17     12.13 o 
  -2   4   6        0.61        2.47      7.51 o 
  -1   4   6     7476.09     7623.32     84.48 o 
   0   4   6    19101.84    19026.87    206.20 o 
   1   4   6     1644.06     1687.86     37.52 o 
   2   4   6      328.96      310.82     20.21 o 
   3   4   6      611.52      562.73     28.45 o 
   4   4   6     3533.08     3697.75     73.88 o 
   5   4   6      873.23      930.21     49.56 o 
   6   4   6      100.79      127.55     41.90 o 
   7   4   6       92.22      -36.65     36.65 o 
 -11   5   6      230.60      244.01     34.72 o 
 -10   5   6      183.29      202.34     31.45 o 
  -9   5   6       61.79       87.24     27.33 o 
  -8   5   6      426.13      405.80     30.66 o 
  -7   5   6      231.23      208.53     21.04 o 
  -6   5   6      722.17      730.54     28.57 o 
  -5   5   6      870.97      865.67     40.26 o 
  -4   5   6      122.79      123.33     13.94 o 
  -3   5   6      592.85      593.16     21.66 o 
  -2   5   6     2409.93     2445.74     35.78 o 
  -1   5   6     1301.73     1244.49     24.58 o 
   0   5   6        6.67       -8.43     10.09 o 
   1   5   6     1710.44     1609.55     39.44 o 
   2   5   6      682.54      693.66     35.73 o 
   3   5   6      518.85      460.79     26.05 o 
   4   5   6       17.61       12.16     17.04 o 
   5   5   6      110.65      101.38     59.57 o 
   6   5   6       63.58       70.67     37.81 o 
   7   5   6      185.37      221.38     51.51 o 
 -11   6   6       42.40       21.14     29.00 o 
 -10   6   6      225.30      243.17     33.16 o 
  -9   6   6     1599.85     1507.66     55.37 o 
  -8   6   6     1101.97     1156.56     53.92 o 
  -7   6   6      139.25      150.72     22.77 o 
  -6   6   6      232.60      258.71     21.83 o 
  -5   6   6     3185.41     3171.02     58.73 o 
  -4   6   6     5428.74     5240.14     70.65 o 
  -3   6   6      211.48      192.63     16.10 o 
  -2   6   6       38.76       27.59      9.40 o 
  -1   6   6     6243.51     6321.64     71.62 o 
   0   6   6     9984.71     9790.16    143.43 o 
   1   6   6     1037.85     1072.61     32.81 o 
   2   6   6       12.57       17.79     15.68 o 
   3   6   6     1988.67     1903.92     47.66 o 
   4   6   6     3757.99     3763.96     80.26 o 
   5   6   6     1075.09     1045.88     70.31 o 
   6   6   6      141.24      102.95     36.60 o 
 -10   7   6      325.85      356.05     38.17 o 
  -9   7   6      102.40       79.56     27.49 o 
  -8   7   6      279.82      241.65     35.69 o 
  -7   7   6     1200.78     1244.37     44.65 o 
  -6   7   6     2040.65     2150.39     55.46 o 
  -5   7   6      858.70      926.05     33.38 o 
  -4   7   6      288.90      265.57     19.37 o 
  -3   7   6      812.94      820.74     46.17 o 
  -2   7   6     1459.31     1507.78     38.77 o 
  -1   7   6      669.59      648.71     20.79 o 
   0   7   6        0.17        1.69      8.85 o 
   1   7   6       93.87       77.02     16.73 o 
   2   7   6      424.25      435.19     26.19 o 
   3   7   6      542.09      525.03     40.01 o 
   4   7   6       68.79       61.34     23.05 o 
   5   7   6       94.34       55.83     26.73 o 
   6   7   6      229.74      217.57     40.69 o 
 -10   8   6        7.81       10.80     29.23 o 
  -9   8   6     1002.06     1038.56     51.19 o 
  -8   8   6     1580.07     1497.94     54.32 o 
  -7   8   6      531.34      569.75     43.64 o 
  -6   8   6      325.59      377.24     29.30 o 
  -5   8   6     4864.50     4774.98     87.61 o 
  -4   8   6     9816.34     9765.67    142.34 o 
  -3   8   6     1448.29     1537.63     38.98 o 
  -2   8   6     1759.83     1776.76     38.67 o 
  -1   8   6      207.20      221.63     25.99 o 
   0   8   6     1800.44     1911.87     41.59 o 
   1   8   6      411.99      396.27     28.32 o 
   2   8   6      586.23      591.73     33.96 o 
   3   8   6      158.24      150.16     25.58 o 
   4   8   6     1875.55     1753.84    102.86 o 
   5   8   6     1325.57     1337.38     55.74 o 
   6   8   6      308.52      270.02     44.21 o 
  -9   9   6        8.46       -2.53     26.21 o 
  -8   9   6      144.78      152.75     29.77 o 
  -7   9   6      507.01      491.13     43.60 o 
  -6   9   6      300.56      261.63     28.89 o 
  -5   9   6      192.07      176.97     24.71 o 
  -4   9   6      371.15      349.21     27.96 o 
  -3   9   6     1338.60     1313.25     38.45 o 
  -2   9   6      607.99      604.09     28.11 o 
  -1   9   6     1181.21     1233.74     66.45 o 
   0   9   6      227.53      196.46     28.88 o 
   1   9   6     1069.77     1104.03     51.94 o 
   2   9   6     1181.74     1168.83     46.08 o 
   3   9   6      901.34      961.01     45.55 o 
   4   9   6       12.47      -12.80     23.12 o 
   5   9   6      441.12      407.08     55.13 o 
  -9  10   6      571.05      539.65     45.28 o 
  -8  10   6      196.79      172.73     32.37 o 
  -7  10   6       84.09       45.63     53.46 o 
  -6  10   6       90.30       58.44     34.71 o 
  -5  10   6      857.79      827.84     40.12 o 
  -4  10   6     2511.92     2339.10     61.05 o 
  -3  10   6     1329.44     1164.11     42.84 o 
  -2  10   6      645.44      712.69     38.35 o 
  -1  10   6      581.13      714.82     53.51 o 
   0  10   6     2247.15     2324.25     74.28 o 
   1  10   6      450.63      553.85     43.23 o 
   2  10   6       12.44       16.51     28.26 o 
   3  10   6      571.12      526.81     38.93 o 
   4  10   6     1072.84     1013.90     51.45 o 
  -8  11   6       74.53       18.25     27.00 o 
  -7  11   6      605.64      667.20     44.69 o 
  -6  11   6     1064.51      995.31     57.09 o 
  -5  11   6      878.83      834.39     42.53 o 
  -4  11   6        2.40       -5.75     20.85 o 
  -3  11   6      734.31      747.86     43.96 o 
  -2  11   6     2039.55     1918.38    133.67 o 
  -1  11   6     1755.54     1795.68     66.65 o 
   0  11   6       19.17       32.52     30.99 o 
   1  11   6      522.78      539.23     46.26 o 
   2  11   6      855.57      791.36     59.95 o 
   3  11   6      848.55      912.56     74.38 o 
   4  11   6       54.57       64.53     44.70 o 
  -7  12   6      137.32      220.99     35.46 o 
  -6  12   6       21.89      -29.97     29.97 o 
  -5  12   6      467.36      537.90     47.19 o 
  -4  12   6      525.32      493.72     42.11 o 
  -3  12   6       42.69       25.97     25.97 o 
  -2  12   6      102.75      116.48     85.88 o 
  -1  12   6      850.16      891.77     54.64 o 
   0  12   6     1056.39     1300.23     65.22 o 
   1  12   6      293.07      368.98     64.10 o 
   2  12   6       16.33      -24.52     32.40 o 
   3  12   6      144.37      178.70     44.03 o 
  -6  13   6     1049.20     1078.74    122.57 o 
  -5  13   6      397.63      423.57     58.91 o 
  -4  13   6      203.34      242.72     41.75 o 
  -3  13   6      892.41     1006.58     74.32 o 
  -2  13   6      771.86      750.10     68.03 o 
  -1  13   6      635.52      618.80     67.77 o 
   0  13   6        0.43       20.94     32.83 o 
   1  13   6      272.17      334.55     51.96 o 
  -3  14   6        8.60      -39.32     39.32 o 
  -2  14   6       27.25      -21.63     86.21 o 
  -1  14   6      613.86      525.68     67.74 o 
 -11   1   7     1315.23     1420.68     54.50 o 
 -10   1   7      347.83      307.39     30.37 o 
  -9   1   7      549.68      576.38     30.02 o 
  -8   1   7     1549.63     1576.88     79.61 o 
  -7   1   7     6016.54     6000.67     94.57 o 
  -6   1   7     1349.13     1333.64     36.23 o 
  -5   1   7       33.75       65.23     10.20 o 
  -4   1   7     5030.21     5305.45     66.09 o 
  -3   1   7    12842.99    12377.74    148.68 o 
  -2   1   7    11824.19    12412.63    157.45 o 
  -1   1   7     2214.04     2192.55     46.75 o 
   0   1   7     2565.27     2799.83     45.46 o 
   1   1   7     5144.69     5235.45     73.25 o 
   2   1   7     4292.94     4556.88     79.93 o 
   3   1   7      805.60      846.64     36.58 o 
   4   1   7     1485.03     1355.74     51.58 o 
   5   1   7      975.39     1034.37     46.66 o 
   6   1   7     1544.23     1617.95     60.06 o 
   7   1   7      431.69      461.12     44.71 o 
 -12   2   7       16.59       16.61     39.99 o 
 -11   2   7        1.10        2.89     29.55 o 
 -10   2   7       31.16        1.82     22.04 o 
  -9   2   7       88.05       95.02     29.78 o 
  -8   2   7       62.70       73.18     18.38 o 
  -7   2   7        3.60      -11.78     11.83 o 
  -6   2   7      129.50      107.13     12.41 o 
  -5   2   7       72.84       92.62     10.87 o 
  -4   2   7       33.40       34.77     10.21 o 
  -3   2   7      312.33      326.74     15.28 o 
  -2   2   7       32.04       32.95      9.87 o 
  -1   2   7      146.15      194.73     14.93 o 
   0   2   7      203.61      231.14     26.53 o 
   1   2   7       45.85       62.73     14.22 o 
   2   2   7        0.45      -12.50     12.50 o 
   3   2   7       40.62       41.70     23.24 o 
   4   2   7        3.87      -14.69     21.12 o 
   5   2   7       19.43        8.05     52.93 o 
   6   2   7        0.50        3.51     30.18 o 
   7   2   7       33.46      -20.96     35.49 o 
 -12   3   7      681.44      830.43     73.17 o 
 -11   3   7     1561.27     1586.52     93.19 o 
 -10   3   7     1201.85     1262.92     75.61 o 
  -9   3   7       94.76       97.09     22.74 o 
  -8   3   7     1938.58     2060.34     63.75 o 
  -7   3   7     8873.27     8995.01    131.21 o 
  -6   3   7     6854.91     7175.09     87.07 o 
  -5   3   7     1967.13     1894.63     39.98 o 
  -4   3   7     3331.88     3138.56     48.39 o 
  -3   3   7     1039.37     1034.69     25.01 o 
  -2   3   7     4296.80     4311.05     69.26 o 
  -1   3   7       41.18       62.69      9.85 o 
   0   3   7      260.76      325.84     18.29 o 
   1   3   7     1057.16     1042.26     33.63 o 
   2   3   7     5693.37     5529.83     89.46 o 
   3   3   7     2619.34     2568.41     92.53 o 
   4   3   7       29.03       26.03     22.70 o 
   5   3   7      580.86      559.03     45.73 o 
   6   3   7     1361.26     1335.49     65.46 o 
 -11   4   7       14.85      -40.29     41.79 o 
 -10   4   7      136.70      114.11     29.83 o 
  -9   4   7      309.69      318.60     30.11 o 
  -8   4   7      119.78      123.89     22.61 o 
  -7   4   7       10.92        5.17     14.28 o 
  -6   4   7      228.09      255.61     19.92 o 
  -5   4   7      856.52      825.93     27.86 o 
  -4   4   7      230.76      285.56     16.06 o 
  -3   4   7      548.44      457.82     18.57 o 
  -2   4   7      168.34      161.15     13.05 o 
  -1   4   7      717.31      715.22     19.01 o 
   0   4   7     1104.99     1200.53     32.02 o 
   1   4   7      135.08      130.20     15.90 o 
   2   4   7       12.38       11.35     13.50 o 
   3   4   7      602.71      620.50     31.40 o 
   4   4   7      283.22      273.96     41.98 o 
   5   4   7        6.11        8.94     25.29 o 
   6   4   7       11.96       74.51     42.18 o 
 -11   5   7     1523.40     1457.38     69.58 o 
 -10   5   7      441.36      472.21     42.43 o 
  -9   5   7       61.95       29.71     26.95 o 
  -8   5   7     1078.82     1136.78     43.81 o 
  -7   5   7     2393.84     2404.39     53.16 o 
  -6   5   7     2354.23     2269.06     50.98 o 
  -5   5   7     2033.59     2172.98     46.45 o 
  -4   5   7      190.19      168.91     17.35 o 
  -3   5   7     1947.17     1761.00     37.57 o 
  -2   5   7     7583.30     7936.44     84.28 o 
  -1   5   7      591.29      561.24     18.47 o 
   0   5   7     2244.71     2234.16     44.86 o 
   1   5   7     5632.88     5581.40     82.79 o 
   2   5   7     4637.56     4583.87     75.12 o 
   3   5   7      877.79      858.47     34.26 o 
   4   5   7      372.74      328.60     32.52 o 
   5   5   7      348.17      415.05     43.36 o 
   6   5   7     1035.83      888.75     60.71 o 
 -11   6   7       16.96      -11.07     31.91 o 
 -10   6   7      177.34      195.26     31.87 o 
  -9   6   7      163.09      218.36     36.12 o 
  -8   6   7      142.75      155.93     25.15 o 
  -7   6   7       16.12       53.53     22.01 o 
  -6   6   7      229.91      207.75     20.80 o 
  -5   6   7     1001.98     1095.48     35.20 o 
  -4   6   7      817.06      775.33     29.75 o 
  -3   6   7      181.93      164.75     19.16 o 
  -2   6   7      218.63      224.69     14.09 o 
  -1   6   7     2293.44     2343.25     42.66 o 
   0   6   7      508.68      474.72     24.10 o 
   1   6   7      260.94      298.03     25.15 o 
   2   6   7      188.27      193.96     20.96 o 
   3   6   7      351.32      409.03     27.93 o 
   4   6   7      379.18      387.86     37.46 o 
   5   6   7       83.37      125.06     35.28 o 
   6   6   7        0.76      -32.92     32.92 o 
 -10   7   7      790.62      760.18     47.50 o 
  -9   7   7        0.84        7.21     24.58 o 
  -8   7   7      468.53      397.87     40.24 o 
  -7   7   7     3963.38     4013.63     92.93 o 
  -6   7   7     1019.57     1002.63     39.94 o 
  -5   7   7       18.47       27.49     15.89 o 
  -4   7   7     4182.53     4029.91     70.18 o 
  -3   7   7     4141.74     4287.20    140.57 o 
  -2   7   7     4277.54     4206.77     66.49 o 
  -1   7   7     1146.43     1151.96     31.63 o 
   0   7   7      173.55      148.04     21.81 o 
   1   7   7      654.77      700.23     30.16 o 
   2   7   7     2038.84     2036.06     50.15 o 
   3   7   7      678.98      648.71     57.54 o 
   4   7   7      343.59      289.36     32.68 o 
   5   7   7      896.16      836.81     56.89 o 
 -10   8   7      168.88      180.57     33.95 o 
  -9   8   7      588.31      560.19     41.93 o 
  -8   8   7      832.50      826.31     52.76 o 
  -7   8   7       65.34       95.50     24.35 o 
  -6   8   7      567.59      632.98     35.92 o 
  -5   8   7     1559.32     1573.76     48.33 o 
  -4   8   7     1003.56      938.53     38.16 o 
  -3   8   7      132.38      173.21     22.26 o 
  -2   8   7       33.01       -0.35     16.27 o 
  -1   8   7      465.43      418.29     28.47 o 
   0   8   7      852.87      870.14     34.47 o 
   1   8   7      403.36      422.23     27.09 o 
   2   8   7      295.95      286.64     28.62 o 
   3   8   7      369.02      365.23     33.39 o 
   4   8   7      505.71      571.36     40.11 o 
   5   8   7      217.50      228.27     41.81 o 
  -9   9   7       74.27       71.09     29.64 o 
  -8   9   7      304.78      327.58     43.69 o 
  -7   9   7      815.25      805.76     75.22 o 
  -6   9   7       51.72       52.66     22.27 o 
  -5   9   7      323.57      350.43     29.94 o 
  -4   9   7     2929.21     2878.98     67.12 o 
  -3   9   7     3610.24     3882.00     92.17 o 
  -2   9   7     2337.13     2107.17     75.43 o 
  -1   9   7      149.24      205.70     26.20 o 
   0   9   7      553.31      649.45     47.13 o 
   1   9   7      840.51      908.60     80.01 o 
   2   9   7      408.52      389.70     39.54 o 
   3   9   7       35.78       87.47     29.34 o 
   4   9   7      758.12      930.47     49.81 o 
  -9  10   7      516.07      561.77     45.28 o 
  -8  10   7      247.15      304.34     44.50 o 
  -7  10   7        1.85      -22.34     28.02 o 
  -6  10   7      221.31      233.98     30.50 o 
  -5  10   7      829.22      800.68     41.08 o 
  -4  10   7     1148.70     1164.98     45.98 o 
  -3  10   7      339.99      341.85     30.01 o 
  -2  10   7      107.67      143.22     30.04 o 
  -1  10   7     1961.30     2016.31     89.16 o 
   0  10   7     1113.87     1135.34     81.01 o 
   1  10   7      129.08      115.56     31.66 o 
   2  10   7      146.77      159.95     37.98 o 
   3  10   7      755.20      746.63     56.00 o 
   4  10   7      303.25      331.72     38.53 o 
  -8  11   7      332.87      320.45     39.44 o 
  -7  11   7     1023.56      977.39     60.45 o 
  -6  11   7      514.40      454.56     37.56 o 
  -5  11   7      260.48      258.89     31.28 o 
  -4  11   7      379.71      467.61     35.16 o 
  -3  11   7      461.35      455.64     42.56 o 
  -2  11   7     1675.60     1670.19     96.43 o 
  -1  11   7      254.33      219.62     45.38 o 
   0  11   7       72.41       24.83     39.42 o 
   1  11   7      526.08      551.63     47.85 o 
   2  11   7      691.32      793.19     56.63 o 
   3  11   7      158.65      124.58     65.86 o 
  -7  12   7        0.03       12.56     34.73 o 
  -6  12   7      623.48      639.78     55.11 o 
  -5  12   7     1310.85     1214.21     52.47 o 
  -4  12   7      400.19      379.98     40.30 o 
  -3  12   7        8.72       31.34     38.69 o 
  -2  12   7      548.28      657.71    128.06 o 
  -1  12   7     1175.74     1327.69     83.35 o 
   0  12   7      552.21      470.83     62.89 o 
   1  12   7       37.29       59.74     34.73 o 
   2  12   7       82.37       89.05     36.96 o 
  -5  13   7      142.61      164.06     56.83 o 
  -4  13   7      179.95      141.68     60.76 o 
  -3  13   7      141.30      201.14     50.09 o 
  -2  13   7      163.92       91.21     43.93 o 
  -1  13   7       20.58       58.69     45.38 o 
   0  13   7      301.16      355.72    134.65 o 
 -11   0   8      849.14      826.15     91.63 o 
 -10   0   8     1713.29     1841.88     56.62 o 
  -9   0   8     1326.74     1160.27     53.40 o 
  -8   0   8     1259.33     1337.01     51.66 o 
  -7   0   8      321.94      354.06     42.80 o 
  -6   0   8      545.21      628.89     79.26 o 
  -5   0   8     5144.62     5308.80     93.24 o 
  -4   0   8     6071.94     6139.46    133.19 o 
  -3   0   8     5194.83     5374.12     93.19 o 
  -2   0   8     4240.58     4146.82    100.02 o 
  -1   0   8     8863.06     8977.09    183.07 o 
   0   0   8     4576.98     4543.04     84.88 o 
   1   0   8     1227.28     1130.42     59.14 o 
   2   0   8      223.74      302.26     62.69 o 
   3   0   8     1757.92     1763.10     73.36 o 
   4   0   8       52.50       84.93     33.89 o 
   5   0   8       98.07      102.25     42.07 o 
   6   0   8       31.31       12.51     42.39 o 
 -11   1   8        8.74        2.78     21.18 o 
 -10   1   8       15.69        6.72     22.87 o 
  -9   1   8       11.36       -2.50     18.45 o 
  -8   1   8       24.00        5.14     13.36 o 
  -7   1   8      133.83      156.81     20.80 o 
  -6   1   8       23.85       35.70     10.94 o 
  -5   1   8       51.63       46.50     10.40 o 
  -4   1   8       21.38       35.98     14.03 o 
  -3   1   8     1128.59     1000.94     27.19 o 
  -2   1   8      300.96      260.20     19.49 o 
  -1   1   8       16.30       20.35     10.18 o 
   0   1   8      475.34      451.04     20.06 o 
   1   1   8        1.92       29.57     13.61 o 
   2   1   8        3.09       -1.83     16.52 o 
   3   1   8        0.23      -13.65     17.09 o 
   4   1   8        0.68      -14.84     20.65 o 
   5   1   8        7.75       35.51     25.47 o 
   6   1   8       81.11       59.40     31.01 o 
 -12   2   8       47.35       45.28     29.82 o 
 -11   2   8      273.89      318.85     40.68 o 
 -10   2   8      842.85      883.73     49.67 o 
  -9   2   8     1126.52     1205.61     57.70 o 
  -8   2   8      553.29      523.84     37.69 o 
  -7   2   8     2520.32     2563.38     58.24 o 
  -6   2   8     5710.10     5663.27     81.61 o 
  -5   2   8     5383.80     5430.52     70.33 o 
  -4   2   8       25.40       15.81      8.98 o 
  -3   2   8     1145.71     1186.20     41.23 o 
  -2   2   8     5215.20     5083.67     71.99 o 
  -1   2   8     4143.50     4250.43     57.14 o 
   0   2   8      128.10      141.87     17.45 o 
   1   2   8        4.93        6.56     14.29 o 
   2   2   8     1391.00     1350.82     51.16 o 
   3   2   8     6531.79     6654.09    130.07 o 
   4   2   8      791.98      755.59     47.04 o 
   5   2   8      152.77      139.49     36.34 o 
   6   2   8      691.35      592.92     53.11 o 
 -12   3   8       67.39       92.28     36.81 o 
 -11   3   8       70.50       70.24     33.25 o 
 -10   3   8       50.38       74.68     26.04 o 
  -9   3   8       11.09        4.47     24.06 o 
  -8   3   8       94.79      116.06     25.88 o 
  -7   3   8      280.62      275.80     24.75 o 
  -6   3   8      160.04      222.56     17.39 o 
  -5   3   8       42.15       68.10     12.51 o 
  -4   3   8       30.00       21.95     10.12 o 
  -3   3   8       69.65       77.98      9.28 o 
  -2   3   8      110.73       93.55     13.71 o 
  -1   3   8       29.83       30.45     11.77 o 
   0   3   8        4.82       15.51     12.51 o 
   1   3   8      152.46      130.45     16.97 o 
   2   3   8       38.50       54.51     29.65 o 
   3   3   8       23.81       31.32     23.13 o 
   4   3   8      183.57      202.25     32.63 o 
   5   3   8       60.23       20.96     30.50 o 
   6   3   8       31.30       17.63     33.33 o 
 -11   4   8     1413.28     1553.43     68.19 o 
 -10   4   8     2289.17     2359.82     78.20 o 
  -9   4   8     1169.26     1200.11     97.91 o 
  -8   4   8      693.48      712.86     43.29 o 
  -7   4   8     2559.85     2546.46     60.76 o 
  -6   4   8     3385.69     3608.53     63.25 o 
  -5   4   8     6093.88     6225.28     88.54 o 
  -4   4   8     1334.03     1255.77     32.35 o 
  -3   4   8      100.39      130.69     15.11 o 
  -2   4   8     5012.30     4951.37     60.59 o 
  -1   4   8     2265.04     2248.77     44.20 o 
   0   4   8       34.52       42.67     13.74 o 
   1   4   8      619.38      600.36     29.08 o 
   2   4   8     3219.61     3381.09     63.44 o 
   3   4   8     3455.56     3435.83     87.22 o 
   4   4   8      273.72      292.41     37.11 o 
   5   4   8        0.36      -28.08     28.08 o 
   6   4   8      356.32      334.84     55.93 o 
 -11   5   8      127.42      118.43     37.59 o 
 -10   5   8        5.67       -0.56     27.47 o 
  -9   5   8        4.22       -4.12     24.60 o 
  -8   5   8      224.84      245.34     27.16 o 
  -7   5   8      123.20      138.86     19.56 o 
  -6   5   8       93.15       63.60     16.11 o 
  -5   5   8      140.90      143.02     17.75 o 
  -4   5   8       84.30       95.92     17.34 o 
  -3   5   8      376.59      409.38     21.65 o 
  -2   5   8      906.03      859.37     29.19 o 
  -1   5   8        1.47       13.27     12.33 o 
   0   5   8      191.32      188.04     18.89 o 
   1   5   8      326.39      341.85     23.60 o 
   2   5   8      487.83      534.89     28.61 o 
   3   5   8       12.61       28.81     18.29 o 
   4   5   8        8.14       25.97     24.25 o 
   5   5   8       42.37       10.22     30.56 o 
 -11   6   8      701.86      763.01     57.38 o 
 -10   6   8     1300.34     1319.04     64.50 o 
  -9   6   8      557.13      616.94     46.80 o 
  -8   6   8      312.43      317.10     30.50 o 
  -7   6   8      942.35      951.92     40.81 o 
  -6   6   8     1055.51     1085.14     41.44 o 
  -5   6   8     1771.27     1693.10     43.66 o 
  -4   6   8      327.78      283.89     23.72 o 
  -3   6   8       69.85       72.00     16.81 o 
  -2   6   8     2701.94     2819.58     52.84 o 
  -1   6   8     3980.17     4066.70     76.94 o 
   0   6   8      595.46      605.18     30.86 o 
   1   6   8       78.72       51.35     17.45 o 
   2   6   8     1296.30     1309.42     67.79 o 
   3   6   8     3235.38     3012.43     74.45 o 
   4   6   8      159.62      199.98     36.15 o 
   5   6   8        2.91      -13.44     43.47 o 
 -10   7   8       10.31       54.01     34.02 o 
  -9   7   8       68.69       67.78     38.64 o 
  -8   7   8      932.30      937.67     55.81 o 
  -7   7   8      813.39      789.11     59.86 o 
  -6   7   8      176.94      205.59     25.25 o 
  -5   7   8      301.44      263.90     23.75 o 
  -4   7   8     1343.39     1288.38     53.20 o 
  -3   7   8      472.27      431.28     27.50 o 
  -2   7   8      240.83      268.44     31.29 o 
  -1   7   8      145.54      176.01     22.69 o 
   0   7   8      355.56      369.75     24.55 o 
   1   7   8      170.74      203.77     23.44 o 
   2   7   8      319.26      393.23     28.68 o 
   3   7   8        1.53      -20.58     20.58 o 
   4   7   8       93.54       92.33     28.33 o 
   5   7   8      123.36      104.41     38.24 o 
 -10   8   8      832.76      795.43     51.57 o 
  -9   8   8     1274.86     1358.69     70.27 o 
  -8   8   8     1172.26     1159.73     50.29 o 
  -7   8   8      225.53      226.92     29.60 o 
  -6   8   8     1239.56     1331.19     48.72 o 
  -5   8   8     1585.00     1557.88     49.74 o 
  -4   8   8      124.63      121.60     25.13 o 
  -3   8   8      235.42      214.27     24.31 o 
  -2   8   8     2622.14     2599.73     75.73 o 
  -1   8   8     1757.85     1576.84     59.79 o 
   0   8   8     1403.65     1484.23     48.21 o 
   1   8   8      504.25      551.53     30.91 o 
   2   8   8       57.29       24.39     23.57 o 
   3   8   8      801.16      788.76     44.11 o 
   4   8   8       98.41       93.10     30.12 o 
  -9   9   8      171.49      206.70     65.60 o 
  -8   9   8      374.80      319.98     43.30 o 
  -7   9   8      311.10      341.27     34.24 o 
  -6   9   8       32.48       11.56     22.65 o 
  -5   9   8      488.41      406.79     32.07 o 
  -4   9   8      924.24      912.27     40.20 o 
  -3   9   8     1046.46     1170.78     44.17 o 
  -2   9   8       93.37       68.98     26.83 o 
  -1   9   8      327.57      363.17     42.61 o 
   0   9   8     1070.15     1016.08     68.76 o 
   1   9   8     1128.21     1206.33     56.63 o 
   2   9   8      326.85      286.73     32.53 o 
   3   9   8       85.47       86.00     28.12 o 
   4   9   8      604.64      485.63     42.48 o 
  -9  10   8      225.88      311.15     39.80 o 
  -8  10   8       80.50      137.93     37.87 o 
  -7  10   8      369.47      411.34     36.80 o 
  -6  10   8      294.07      282.63     32.84 o 
  -5  10   8     1070.70      911.54     43.73 o 
  -4  10   8       54.20       49.65     22.68 o 
  -3  10   8       44.13       44.86     27.81 o 
  -2  10   8     2343.05     2282.10     83.45 o 
  -1  10   8     2595.16     2832.90    107.10 o 
   0  10   8      674.85      613.84     61.18 o 
   1  10   8        3.97      -35.80     35.80 o 
   2  10   8      457.68      509.81     47.34 o 
   3  10   8      787.33      829.98     49.25 o 
  -8  11   8      529.19      604.65     79.03 o 
  -7  11   8      663.72      718.44     55.30 o 
  -6  11   8      418.96      488.33     39.06 o 
  -5  11   8       17.15        4.08     24.68 o 
  -4  11   8      275.70      248.80     36.49 o 
  -3  11   8      971.47     1029.50    104.95 o 
  -2  11   8      745.41      637.34     61.29 o 
  -1  11   8       32.83      -25.97     34.52 o 
   0  11   8      268.46      242.34     49.60 o 
   1  11   8      313.72      287.62     89.70 o 
   2  11   8      258.80      280.51     99.05 o 
  -7  12   8      490.18      568.48     53.82 o 
  -6  12   8      562.15      578.71     43.80 o 
  -5  12   8      720.57      690.15     44.68 o 
  -4  12   8       46.15       72.44     42.60 o 
  -3  12   8       27.78       -4.67     38.69 o 
  -2  12   8      390.19      409.07     91.51 o 
  -1  12   8      196.97      285.71     54.44 o 
   0  12   8       27.53      -40.06     40.06 o 
   1  12   8       93.03       22.72     61.14 o 
  -5  13   8      167.78      113.08     36.48 o 
  -4  13   8      740.69      803.34     84.73 o 
  -3  13   8      456.20      527.08     65.05 o 
  -2  13   8      127.16      113.54     49.40 o 
  -1  13   8       73.94      134.45     51.91 o 
 -12   1   9     1343.10     1286.30    103.85 o 
 -11   1   9       50.98       28.75     39.76 o 
 -10   1   9      185.36      200.40     29.79 o 
  -9   1   9      963.67      988.56     44.11 o 
  -8   1   9     2239.76     2118.60     58.04 o 
  -7   1   9      214.51      166.25     19.82 o 
  -6   1   9      653.29      619.49     27.70 o 
  -5   1   9     4534.88     4479.10     79.20 o 
  -4   1   9     5058.11     4900.40     83.02 o 
  -3   1   9     1149.11     1174.49     36.21 o 
  -2   1   9     1199.51     1190.61     32.09 o 
  -1   1   9     3746.84     3928.76     61.24 o 
   0   1   9     8254.72     8261.77    120.09 o 
   1   1   9     1418.89     1451.07     52.81 o 
   2   1   9        9.55      -19.43     19.43 o 
   3   1   9     1891.92     1860.89     66.66 o 
   4   1   9     1672.05     1803.92     71.15 o 
   5   1   9     1028.04      998.65     60.47 o 
 -12   2   9       33.28       16.01     29.04 o 
 -11   2   9       80.62       41.07     24.51 o 
 -10   2   9       61.52       31.18     28.49 o 
  -9   2   9      240.68      265.53     34.26 o 
  -8   2   9        0.24      -10.64     20.78 o 
  -7   2   9       10.73       24.26     17.28 o 
  -6   2   9      192.77      206.33     20.00 o 
  -5   2   9      169.70      196.85     20.96 o 
  -4   2   9        0.22        4.20     17.96 o 
  -3   2   9       56.50       68.29     12.26 o 
  -2   2   9      182.91      179.25     17.00 o 
  -1   2   9       16.50       16.10     10.70 o 
   0   2   9       24.64       35.95     15.83 o 
   1   2   9       17.56        2.85     16.36 o 
   2   2   9        5.72      -13.10     21.20 o 
   3   2   9       19.68        4.93     25.23 o 
   4   2   9        1.64      -27.31     27.31 o 
   5   2   9        2.04        8.79     32.74 o 
 -12   3   9      838.87      908.86     60.51 o 
 -11   3   9      228.59      302.25     41.68 o 
 -10   3   9       28.24       -8.33     26.69 o 
  -9   3   9      618.86      727.72     46.88 o 
  -8   3   9     7059.12     7014.82    137.36 o 
  -7   3   9      798.11      797.58     42.73 o 
  -6   3   9      102.42       98.34     18.33 o 
  -5   3   9     2608.70     2736.07     59.08 o 
  -4   3   9     6359.14     5946.70    103.45 o 
  -3   3   9     1326.16     1490.38     33.38 o 
  -2   3   9      202.54      204.53     18.15 o 
  -1   3   9       63.96       65.12     17.09 o 
   0   3   9     1371.70     1405.19     37.49 o 
   1   3   9      471.93      456.13     25.96 o 
   2   3   9      461.22      510.36     58.69 o 
   3   3   9      603.61      497.25     41.24 o 
   4   3   9     1034.88     1076.41     57.93 o 
   5   3   9     1348.29     1280.41     66.07 o 
 -11   4   9      177.23      123.11     37.37 o 
 -10   4   9       81.34       56.96     30.90 o 
  -9   4   9       48.14       36.25     26.40 o 
  -8   4   9       83.02       70.90     25.38 o 
  -7   4   9      265.66      315.49     34.25 o 
  -6   4   9       29.88       40.16     17.69 o 
  -5   4   9       77.53       75.18     19.19 o 
  -4   4   9       77.53       68.56     14.91 o 
  -3   4   9      181.55      146.53     18.62 o 
  -2   4   9       60.05       87.83     15.56 o 
  -1   4   9      179.30      156.12     21.15 o 
   0   4   9       29.01       31.78     14.80 o 
   1   4   9       88.03       81.25     18.12 o 
   2   4   9      475.00      483.36     28.73 o 
   3   4   9       52.33       62.49     46.60 o 
   4   4   9        3.69       -7.02     27.70 o 
   5   4   9       75.38       93.83     37.32 o 
 -11   5   9       10.34        1.51     32.90 o 
 -10   5   9      660.30      692.30     99.22 o 
  -9   5   9      937.09      936.92     62.36 o 
  -8   5   9     2633.01     2551.03     77.01 o 
  -7   5   9       50.17       66.07     23.73 o 
  -6   5   9       94.87       96.30     18.15 o 
  -5   5   9      400.78      376.85     26.65 o 
  -4   5   9     3561.27     3597.79     70.34 o 
  -3   5   9     1799.23     1730.10     41.70 o 
  -2   5   9      390.00      462.77     24.22 o 
  -1   5   9      976.38      996.29     44.72 o 
   0   5   9     3737.81     3775.15     91.33 o 
   1   5   9      524.06      495.47     32.35 o 
   2   5   9        5.70       16.15     18.33 o 
   3   5   9     1628.00     1677.38     59.01 o 
   4   5   9      663.12      669.68     44.85 o 
   5   5   9      779.08      841.87     60.30 o 
 -11   6   9       99.36       57.07     38.30 o 
 -10   6   9       27.84       12.37     50.80 o 
  -9   6   9        2.33       13.56     27.30 o 
  -8   6   9      111.07      120.08     29.29 o 
  -7   6   9      357.80      441.07     32.17 o 
  -6   6   9      129.43       93.52     19.06 o 
  -5   6   9      110.35       58.45     18.71 o 
  -4   6   9       81.59       89.41     18.86 o 
  -3   6   9      694.78      738.21     44.73 o 
  -2   6   9      611.68      589.44     39.93 o 
  -1   6   9       85.03      119.48     22.12 o 
   0   6   9      114.43      103.79     22.46 o 
   1   6   9      624.76      647.79     31.41 o 
   2   6   9      436.09      457.98     30.04 o 
   3   6   9      201.42      182.20     43.94 o 
   4   6   9        4.93       14.66     32.55 o 
 -11   7   9       33.23       89.17     62.62 o 
 -10   7   9       78.29      -24.80     45.24 o 
  -9   7   9      970.89     1040.58     58.27 o 
  -8   7   9     3000.00     3057.49     76.84 o 
  -7   7   9      296.68      317.73     30.95 o 
  -6   7   9       10.07       -6.57     18.75 o 
  -5   7   9     2119.33     2277.00     59.28 o 
  -4   7   9     1324.14     1296.93     44.60 o 
  -3   7   9      339.88      350.94     76.62 o 
  -2   7   9      837.29      851.72     45.70 o 
  -1   7   9      739.39      694.73     66.66 o 
   0   7   9     2574.69     2724.27     67.69 o 
   1   7   9      941.93      927.45     37.14 o 
   2   7   9      189.98      144.74     24.11 o 
   3   7   9      299.82      273.00     33.10 o 
   4   7   9      689.46      714.48     54.96 o 
 -10   8   9      265.59      281.52     56.89 o 
  -9   8   9      405.11      370.85     56.01 o 
  -8   8   9       14.38      -26.86     26.86 o 
  -7   8   9      403.75      377.29     35.61 o 
  -6   8   9      539.29      493.50     34.91 o 
  -5   8   9      435.14      520.17     65.15 o 
  -4   8   9       12.59       -2.42     17.92 o 
  -3   8   9      320.19      357.07     36.64 o 
  -2   8   9      176.16      255.75     33.28 o 
  -1   8   9      396.20      442.50     39.79 o 
   0   8   9      137.67      105.01     24.64 o 
   1   8   9       11.62      -25.78     25.78 o 
   2   8   9      300.18      291.45     32.00 o 
   3   8   9      327.80      311.27     35.60 o 
   4   8   9       91.75      231.80     42.92 o 
  -9   9   9      377.39      379.10     48.08 o 
  -8   9   9     1151.17     1110.56     77.87 o 
  -7   9   9       13.29       44.31     25.94 o 
  -6   9   9       53.65       27.71     23.90 o 
  -5   9   9     1311.19     1315.88     71.73 o 
  -4   9   9     1389.22     1380.28     49.44 o 
  -3   9   9      225.21      193.13     34.42 o 
  -2   9   9      529.37      567.09     45.09 o 
  -1   9   9     2228.71     2193.12     93.63 o 
   0   9   9     3223.35     3406.46    119.50 o 
   1   9   9      891.99      988.22     70.91 o 
   2   9   9       97.43      139.83     35.63 o 
   3   9   9      401.81      347.99     38.16 o 
  -9  10   9      101.46       77.05     41.31 o 
  -8  10   9      114.31      181.59     41.15 o 
  -7  10   9      253.36      303.86     47.92 o 
  -6  10   9      302.98      370.86     45.68 o 
  -5  10   9      309.96      292.74     33.16 o 
  -4  10   9        9.61        0.46     35.70 o 
  -3  10   9      357.92      379.16     42.50 o 
  -2  10   9      938.29      994.32     81.10 o 
  -1  10   9      515.06      521.88     63.74 o 
   0  10   9        2.35      -18.93     37.83 o 
   1  10   9      416.10      391.87     57.95 o 
   2  10   9      419.99      428.47     83.13 o 
  -8  11   9     1009.60     1104.61     68.18 o 
  -7  11   9       77.90       51.50     30.46 o 
  -6  11   9       45.52       37.36     27.30 o 
  -5  11   9      262.62      235.67     32.89 o 
  -4  11   9      692.00      673.47     73.94 o 
  -3  11   9      627.13      563.79    102.42 o 
  -2  11   9       54.12       64.15     51.85 o 
  -1  11   9       55.66       45.08     40.59 o 
   0  11   9      804.40      894.07     75.64 o 
   1  11   9      245.07      208.62     59.83 o 
  -6  12   9      615.50      624.62     45.34 o 
  -5  12   9      201.33      208.02     34.52 o 
  -4  12   9      257.52      291.92     80.89 o 
  -3  12   9      915.52     1159.90     79.46 o 
  -2  12   9      643.37      743.77     71.24 o 
  -1  12   9      157.20      104.48     48.23 o 
   0  12   9       41.27       81.89     85.45 o 
  -4  13   9      521.98      683.90     70.23 o 
  -3  13   9      208.60      203.00     53.96 o 
 -12   0  10     1954.44     1905.60    137.56 o 
 -11   0  10     2631.08     2459.91    142.48 o 
 -10   0  10     1337.83     1417.75    109.44 o 
  -9   0  10      782.78      797.63     89.12 o 
  -8   0  10     1119.20     1043.39     60.88 o 
  -7   0  10      129.63      126.87     31.04 o 
  -6   0  10     1000.23     1041.62    141.55 o 
  -5   0  10      983.41     1048.63     53.86 o 
  -4   0  10      516.79      471.52     56.63 o 
  -3   0  10     4110.07     4306.18    110.09 o 
  -2   0  10     2644.98     2726.98     84.51 o 
  -1   0  10     2207.60     2339.95     78.64 o 
   0   0  10     1403.14     1369.53     99.65 o 
   1   0  10     2280.38     2316.91     82.63 o 
   2   0  10     1552.22     1628.48     76.09 o 
   3   0  10       24.79       22.02     33.91 o 
   4   0  10      105.64       55.88     80.15 o 
   5   0  10      352.48      356.80     59.36 o 
 -12   1  10       13.80       31.61     40.21 o 
 -11   1  10       20.44      -12.82     25.46 o 
 -10   1  10        0.78       21.90     23.49 o 
  -9   1  10       23.92       19.61     21.54 o 
  -8   1  10        8.89        4.26     16.14 o 
  -7   1  10        5.30        7.99     16.65 o 
  -6   1  10        3.71       -3.28     16.64 o 
  -5   1  10      129.80      104.39     30.64 o 
  -4   1  10       48.70       28.89     15.74 o 
  -3   1  10       14.07       28.30     15.03 o 
  -2   1  10      110.69      127.02     19.39 o 
  -1   1  10       81.75       89.90     19.19 o 
   0   1  10       15.40       16.97     30.67 o 
   1   1  10       40.03       81.79     24.13 o 
   2   1  10        6.13       20.40     30.56 o 
   3   1  10       83.29       87.96     31.47 o 
   4   1  10        7.98      -37.81     37.81 o 
   5   1  10       15.19       26.22     37.10 o 
 -12   2  10      657.49      700.31     48.49 o 
 -11   2  10      665.83      704.09     46.99 o 
 -10   2  10      343.48      297.22     34.10 o 
  -9   2  10      125.20      173.15     31.86 o 
  -8   2  10     3647.93     3675.19     79.98 o 
  -7   2  10     2279.21     2135.83     69.86 o 
  -6   2  10      683.56      648.05     46.44 o 
  -5   2  10       74.26      128.68     20.00 o 
  -4   2  10     8155.00     8080.84    121.68 o 
  -3   2  10     6710.63     6569.67    104.57 o 
  -2   2  10      877.24      938.28     31.32 o 
  -1   2  10      294.02      281.07     25.22 o 
   0   2  10     1137.13     1094.18     44.82 o 
   1   2  10     2456.52     2579.86     73.29 o 
   2   2  10     2980.24     2857.10     82.20 o 
   3   2  10      341.69      285.17     38.58 o 
   4   2  10       37.88        9.82     31.03 o 
   5   2  10     1565.04     1690.87    168.33 o 
 -12   3  10        2.05       14.24     29.46 o 
 -11   3  10       45.35       31.23     42.49 o 
 -10   3  10       32.38       30.66     29.92 o 
  -9   3  10      251.79      343.00     67.44 o 
  -8   3  10       85.56       28.02     24.80 o 
  -7   3  10        3.92       13.32     20.99 o 
  -6   3  10       32.06       44.00     18.12 o 
  -5   3  10       76.20       59.82     15.19 o 
  -4   3  10        9.98       16.31     15.04 o 
  -3   3  10       10.26       21.71     15.88 o 
  -2   3  10       66.86       46.20     15.84 o 
  -1   3  10        5.36       12.27     17.02 o 
   0   3  10       93.91      123.61     23.05 o 
   1   3  10       15.67        1.81     16.49 o 
   2   3  10       14.75        9.59     29.33 o 
   3   3  10       72.06       85.58     32.67 o 
   4   3  10       63.55       42.07     46.03 o 
 -11   4  10      685.58      690.46     55.87 o 
 -10   4  10      210.36      281.64     40.36 o 
  -9   4  10      117.96       96.07     35.27 o 
  -8   4  10     3650.54     3631.75    158.12 o 
  -7   4  10     2441.61     2477.41     73.97 o 
  -6   4  10     1981.09     1905.33     61.48 o 
  -5   4  10      128.63      149.11     25.93 o 
  -4   4  10     1941.30     1876.50     44.15 o 
  -3   4  10     4893.35     4951.28     77.53 o 
  -2   4  10      999.36     1034.35     42.85 o 
  -1   4  10      564.99      503.95     31.34 o 
   0   4  10     1840.95     1802.06     53.05 o 
   1   4  10     1631.38     1671.76     46.35 o 
   2   4  10     1297.82     1362.06     53.15 o 
   3   4  10       19.58       -4.39     31.17 o 
   4   4  10      355.76      371.11     40.20 o 
 -11   5  10        7.86        1.44     39.51 o 
 -10   5  10      135.11      126.42     35.83 o 
  -9   5  10      116.11       97.04     49.70 o 
  -8   5  10       58.07       20.17     25.45 o 
  -7   5  10       47.12       77.50     25.59 o 
  -6   5  10       95.27      113.52     25.85 o 
  -5   5  10      371.44      391.25     33.36 o 
  -4   5  10      637.08      565.39     30.64 o 
  -3   5  10       19.08       16.25     20.44 o 
  -2   5  10       35.61       39.15     19.11 o 
  -1   5  10      846.98      830.92     38.37 o 
   0   5  10      428.49      452.18     32.72 o 
   1   5  10        7.74       12.77     21.93 o 
   2   5  10       94.62       72.37     36.06 o 
   3   5  10      270.96      246.40     34.39 o 
   4   5  10      111.74       94.66     34.05 o 
 -11   6  10      431.07      353.24     60.66 o 
 -10   6  10       49.29       58.22     32.92 o 
  -9   6  10       86.22       71.01     30.30 o 
  -8   6  10     3196.42     3008.57     87.62 o 
  -7   6  10     1596.40     1581.92     61.92 o 
  -6   6  10     1141.61     1015.97     69.06 o 
  -5   6  10       98.67      125.00     22.25 o 
  -4   6  10     1345.78     1400.32     45.84 o 
  -3   6  10     3894.11     3793.39     76.85 o 
  -2   6  10     1195.86     1099.30     77.95 o 
  -1   6  10      405.44      435.09     32.10 o 
   0   6  10     1406.19     1478.41     54.10 o 
   1   6  10     3054.53     2987.15     74.39 o 
   2   6  10     2167.13     2283.12     68.04 o 
   3   6  10      134.20      180.98     33.14 o 
   4   6  10       89.60       61.90     37.13 o 
 -10   7  10       60.67       40.58     41.89 o 
  -9   7  10      446.20      433.29     45.47 o 
  -8   7  10      341.19      313.15     39.28 o 
  -7   7  10       17.40       -7.41     31.13 o 
  -6   7  10      315.53      349.53     31.30 o 
  -5   7  10      666.15      602.72     35.01 o 
  -4   7  10      494.15      546.51     33.73 o 
  -3   7  10      143.90      192.90     30.92 o 
  -2   7  10      249.00      222.18     32.56 o 
  -1   7  10      323.15      366.34     31.36 o 
   0   7  10      147.08      129.68     31.17 o 
   1   7  10       11.69      -10.43     22.48 o 
   2   7  10      102.85       83.46     27.76 o 
   3   7  10      305.56      305.78     55.30 o 
 -10   8  10      473.30      473.43    104.52 o 
  -9   8  10      365.40      457.99     47.77 o 
  -8   8  10      823.72      936.78     59.32 o 
  -7   8  10      797.88      795.82     43.61 o 
  -6   8  10     1285.12     1327.25     54.53 o 
  -5   8  10      133.19      172.66     26.37 o 
  -4   8  10      643.20      616.22     35.93 o 
  -3   8  10      828.67      892.16     52.46 o 
  -2   8  10      141.93      101.56     56.69 o 
  -1   8  10       54.30       43.84     27.99 o 
   0   8  10      501.26      493.95     54.91 o 
   1   8  10      549.54      590.63     40.99 o 
   2   8  10     1142.68     1075.43    100.57 o 
   3   8  10      262.02      179.48     41.38 o 
  -9   9  10      491.06      445.82     63.93 o 
  -8   9  10       21.92       13.67     32.41 o 
  -7   9  10      217.51      176.82     30.48 o 
  -6   9  10      517.88      530.61     38.42 o 
  -5   9  10      991.33     1006.18     46.19 o 
  -4   9  10      151.05      124.54     32.56 o 
  -3   9  10       42.48       35.36     28.59 o 
  -2   9  10      755.11      716.91     49.82 o 
  -1   9  10     1274.94     1323.65     83.35 o 
   0   9  10      847.32      836.65     68.77 o 
   1   9  10       61.86       26.81     40.83 o 
   2   9  10      221.28      268.28     44.90 o 
  -8  10  10      618.63      626.23     54.08 o 
  -7  10  10      204.91      213.30     34.47 o 
  -6  10  10      225.26      211.42     32.41 o 
  -5  10  10       60.24       81.51     26.76 o 
  -4  10  10      273.89      324.72     43.71 o 
  -3  10  10     1129.86     1187.53     61.87 o 
  -2  10  10      441.70      451.00     46.87 o 
  -1  10  10      271.37      228.58     65.46 o 
   0  10  10      590.16      709.66     91.44 o 
   1  10  10      805.23      833.36     75.46 o 
  -7  11  10        0.54       -0.94     28.09 o 
  -6  11  10       44.40       78.55     31.56 o 
  -5  11  10      539.98      470.70     49.27 o 
  -4  11  10      644.08      686.17     54.60 o 
  -3  11  10       38.84       41.17     35.20 o 
  -2  11  10       76.66       78.38     40.70 o 
  -1  11  10      622.16      567.24     66.39 o 
   0  11  10      410.28      461.02     64.15 o 
  -6  12  10      317.83      334.37     39.32 o 
  -5  12  10        4.39        7.13     34.71 o 
  -4  12  10      438.31      408.83     59.55 o 
  -3  12  10      784.85      727.19     75.13 o 
  -2  12  10      221.83      164.63     49.55 o 
  -1  12  10      138.46      179.13     54.27 o 
 -12   1  11      142.16       58.50     58.83 o 
 -11   1  11     1636.86     1762.28     81.44 o 
 -10   1  11     2608.06     2539.98    108.55 o 
  -9   1  11     3233.63     3136.74    167.22 o 
  -8   1  11        4.97        5.83     19.40 o 
  -7   1  11      408.12      366.98     29.56 o 
  -6   1  11     2148.42     2113.96     56.46 o 
  -5   1  11     3889.89     3799.60     76.67 o 
  -4   1  11       23.92       17.87     16.20 o 
  -3   1  11     1582.58     1529.22     46.56 o 
  -2   1  11     4728.64     4760.45    106.50 o 
  -1   1  11     9536.10     9592.60    167.26 o 
   0   1  11      540.59      509.60     94.33 o 
   1   1  11       66.60       63.19     26.19 o 
   2   1  11     2290.62     2357.17     78.55 o 
   3   1  11     2367.58     2511.28     94.62 o 
   4   1  11      813.25      873.38     60.47 o 
 -12   2  11        1.90       21.04     34.38 o 
 -11   2  11        2.68      -26.01     26.01 o 
 -10   2  11       28.31      -15.00     29.79 o 
  -9   2  11       42.00       49.07     24.38 o 
  -8   2  11      349.11      337.02     32.20 o 
  -7   2  11      138.53       92.00     24.52 o 
  -6   2  11       31.79       22.47     18.42 o 
  -5   2  11       59.13       63.04     18.48 o 
  -4   2  11      540.72      548.00     31.18 o 
  -3   2  11       31.22       39.98     18.59 o 
  -2   2  11        0.63       -7.04     17.11 o 
  -1   2  11      146.21      154.29     28.23 o 
   0   2  11      185.74      230.92     32.71 o 
   1   2  11       12.96      -25.21     48.70 o 
   2   2  11        8.72        3.29     27.74 o 
   3   2  11        2.02       -1.35     29.75 o 
   4   2  11        5.73       12.90     36.20 o 
 -12   3  11       22.59       38.82     27.42 o 
 -11   3  11      125.52       57.88     31.08 o 
 -10   3  11     1038.98     1116.24     53.17 o 
  -9   3  11     1974.99     1966.84     64.00 o 
  -8   3  11       37.98       54.52     22.72 o 
  -7   3  11      695.06      691.30     37.64 o 
  -6   3  11     4558.28     4514.55     77.26 o 
  -5   3  11     4094.55     3783.42     89.47 o 
  -4   3  11      216.38      199.83     24.11 o 
  -3   3  11     1414.98     1404.39     48.79 o 
  -2   3  11      834.50      820.61     44.60 o 
  -1   3  11     3698.82     3957.80     81.75 o 
   0   3  11      130.57      103.90     23.31 o 
   1   3  11       11.28       11.51     28.04 o 
   2   3  11      331.99      359.36     36.25 o 
   3   3  11     1295.05     1456.71    135.59 o 
   4   3  11      465.02      443.06     49.25 o 
 -11   4  11       43.89        3.66     34.08 o 
 -10   4  11        1.66        3.34     29.65 o 
  -9   4  11      162.93       96.55     31.49 o 
  -8   4  11      361.50      439.40     41.86 o 
  -7   4  11      115.16      142.15     28.41 o 
  -6   4  11       27.27       22.13     19.69 o 
  -5   4  11       72.32       92.86     20.10 o 
  -4   4  11      337.49      310.86     31.92 o 
  -3   4  11      155.20      189.80     24.44 o 
  -2   4  11      289.48      276.26     28.57 o 
  -1   4  11        0.65       35.84     20.23 o 
   0   4  11      220.13      153.47     35.62 o 
   1   4  11      302.41      291.11     38.18 o 
   2   4  11      111.45      167.41     35.88 o 
   3   4  11        6.51       -9.98     27.47 o 
   4   4  11      182.36      158.67     36.55 o 
 -11   5  11      379.27      276.76     65.63 o 
 -10   5  11      578.78      648.67     53.11 o 
  -9   5  11      391.19      409.30     43.44 o 
  -8   5  11      515.04      547.80     45.37 o 
  -7   5  11      918.70      938.74     59.25 o 
  -6   5  11     2196.24     2212.78     70.03 o 
  -5   5  11     3671.51     3313.64     85.43 o 
  -4   5  11      986.11     1042.28     57.89 o 
  -3   5  11       66.83       69.13     25.20 o 
  -2   5  11     1211.14     1203.94     45.90 o 
  -1   5  11     4955.63     5025.75    112.72 o 
   0   5  11      421.49      372.50     32.94 o 
   1   5  11      109.91       76.09     26.15 o 
   2   5  11     1026.71      972.51     60.68 o 
   3   5  11     1172.36     1304.55     72.14 o 
 -11   6  11       37.03       11.98     44.81 o 
 -10   6  11        3.60       31.14     31.41 o 
  -9   6  11      263.35      349.50     44.80 o 
  -8   6  11      200.70      210.50     36.39 o 
  -7   6  11      130.33       80.68     27.86 o 
  -6   6  11       16.51       26.29     24.54 o 
  -5   6  11      276.52      223.99     41.57 o 
  -4   6  11      946.32      981.18     40.61 o 
  -3   6  11      590.94      653.55     43.87 o 
  -2   6  11      124.53      126.77     24.89 o 
  -1   6  11       87.81       65.36     23.77 o 
   0   6  11      788.57      885.34     44.62 o 
   1   6  11      235.68      311.68     53.49 o 
   2   6  11      102.20       73.62     34.83 o 
   3   6  11       17.06      -30.86     35.32 o 
 -10   7  11      635.71      800.38     59.90 o 
  -9   7  11     1569.81     1485.88     70.40 o 
  -8   7  11       11.57       37.17     35.80 o 
  -7   7  11      332.57      381.37     40.74 o 
  -6   7  11     2001.87     1885.65     68.99 o 
  -5   7  11     2470.99     2412.30    100.01 o 
  -4   7  11       95.82       72.22     22.28 o 
  -3   7  11      265.11      216.22     35.23 o 
  -2   7  11      470.55      463.52     41.97 o 
  -1   7  11     2013.98     2051.57     63.05 o 
   0   7  11       44.81       48.69     26.23 o 
   1   7  11        1.52        8.35     25.38 o 
   2   7  11      887.95      984.53     52.70 o 
 -10   8  11      107.94      133.43     50.43 o 
  -9   8  11       68.60       68.23     34.88 o 
  -8   8  11      504.45      560.47     49.58 o 
  -7   8  11      316.85      295.03     40.37 o 
  -6   8  11      139.63      142.64     32.00 o 
  -5   8  11      338.83      403.28     34.71 o 
  -4   8  11      569.38      564.70     45.72 o 
  -3   8  11      188.33      197.53     45.73 o 
  -2   8  11       91.00       49.93     35.29 o 
  -1   8  11       49.14       25.87     31.07 o 
   0   8  11      183.62      181.42     38.62 o 
   1   8  11      270.82      293.69     42.42 o 
   2   8  11      147.48      158.47     39.88 o 
  -9   9  11      716.94      826.73     60.74 o 
  -8   9  11        8.14       22.44     32.39 o 
  -7   9  11      338.06      258.32     39.48 o 
  -6   9  11     1218.06     1099.24     57.85 o 
  -5   9  11     1363.23     1473.79     54.93 o 
  -4   9  11       30.13       42.46     30.19 o 
  -3   9  11      775.56      711.76     63.27 o 
  -2   9  11     1374.82     1533.72     69.15 o 
  -1   9  11     2218.04     2188.76    109.29 o 
   0   9  11       53.40       18.86     45.60 o 
   1   9  11      143.41      123.48     49.30 o 
  -8  10  11      561.34      586.38     68.43 o 
  -7  10  11      210.21      176.55     38.07 o 
  -6  10  11      112.47      110.65     30.59 o 
  -5  10  11       42.95       20.09     32.01 o 
  -4  10  11      759.78      799.11     56.18 o 
  -3  10  11      484.63      500.22     49.52 o 
  -2  10  11      382.40      373.28     46.85 o 
  -1  10  11       89.08      145.87     46.70 o 
   0  10  11      907.87      847.55     76.57 o 
  -7  11  11       33.88       37.76     35.99 o 
  -6  11  11      355.24      414.53     40.78 o 
  -5  11  11      388.79      413.74     48.56 o 
  -4  11  11      196.38      252.15     45.03 o 
  -3  11  11       40.07       85.77     38.81 o 
  -2  11  11       97.72      101.11     46.16 o 
  -1  11  11      910.92      799.32     76.92 o 
  -4  12  11     1274.48     1104.36     83.56 o 
 -12   0  12      869.78      834.45    105.05 o 
 -11   0  12       92.80       73.49     59.73 o 
 -10   0  12      681.58      520.27     81.65 o 
  -9   0  12     2136.39     2292.87     96.34 o 
  -8   0  12     2414.99     2287.32     91.50 o 
  -7   0  12     1632.65     1600.94     73.71 o 
  -6   0  12     1282.39     1220.35     63.82 o 
  -5   0  12       70.84      137.18     31.57 o 
  -4   0  12      901.94      945.24     57.12 o 
  -3   0  12       83.10      100.09     30.01 o 
  -2   0  12      637.76      692.63     75.44 o 
   0   0  12     1991.54     1992.69    125.29 o 
   1   0  12      620.20      564.15     87.09 o 
   2   0  12       18.91      -53.05     53.05 o 
   3   0  12      340.62      244.00     81.12 o 
 -12   1  12        0.07       37.94     42.24 o 
 -11   1  12        0.35       -5.59     31.70 o 
 -10   1  12        8.87      -18.01     27.40 o 
  -9   1  12        2.35      -25.75     25.75 o 
  -8   1  12       39.01       41.99     22.71 o 
  -7   1  12       45.47       15.87     19.45 o 
  -6   1  12      117.67      144.61     23.34 o 
  -5   1  12      265.28      227.51     25.32 o 
  -4   1  12        6.99       28.62     18.46 o 
  -3   1  12       65.60       58.46     20.44 o 
  -2   1  12      149.34       74.10     25.83 o 
  -1   1  12       54.62       74.65     35.99 o 
   0   1  12        0.25       46.16     37.34 o 
   1   1  12        0.20       58.37     38.68 o 
   2   1  12        0.43        7.07     39.63 o 
   3   1  12       10.12       36.33     35.19 o 
 -12   2  12      403.46      480.69     55.69 o 
 -11   2  12       38.05       42.22     28.23 o 
 -10   2  12      443.90      387.72     46.60 o 
  -9   2  12     3012.95     3121.32    100.89 o 
  -8   2  12     3248.52     3169.75     89.85 o 
  -7   2  12     1418.76     1432.59     81.28 o 
  -6   2  12      223.48      169.70     24.43 o 
  -5   2  12     5468.20     5207.95    100.72 o 
  -4   2  12     4224.89     3919.30     79.97 o 
  -3   2  12      616.70      720.14     36.25 o 
  -2   2  12       69.34       49.65     26.18 o 
  -1   2  12     2892.07     3055.56     85.28 o 
   0   2  12     2980.11     2754.23    147.97 o 
   1   2  12     1766.17     1907.09     93.02 o 
   2   2  12      707.68      701.06     66.91 o 
   3   2  12      172.16      107.56     48.31 o 
 -12   3  12        0.89       26.56     32.00 o 
 -11   3  12       20.83       16.30     39.51 o 
 -10   3  12       41.89       63.63     28.19 o 
  -9   3  12        3.26       -0.62     23.69 o 
  -8   3  12       31.98       35.28     23.79 o 
  -7   3  12      181.92      278.98     29.21 o 
  -6   3  12      200.41       94.61     42.70 o 
  -5   3  12       65.65       62.05     21.17 o 
  -4   3  12       46.04       32.21     20.07 o 
  -3   3  12        3.45      -10.13     20.60 o 
  -2   3  12      135.12      190.77     30.89 o 
  -1   3  12       77.63       72.19     30.43 o 
   0   3  12        0.21      -20.54     32.49 o 
   1   3  12        1.89      -25.14     25.14 o 
   2   3  12      183.45      196.85     78.13 o 
   3   3  12       59.02       27.69     38.95 o 
 -11   4  12      257.37      258.46     62.68 o 
 -10   4  12       28.11       23.34     27.19 o 
  -9   4  12     1518.16     1568.08     60.56 o 
  -8   4  12     1035.11      996.50     88.64 o 
  -7   4  12      324.23      298.96     55.23 o 
  -6   4  12      137.27       94.05     22.74 o 
  -5   4  12     4515.06     4677.16    106.17 o 
  -4   4  12     5088.70     4853.32     92.55 o 
  -3   4  12     1655.59     1705.79     63.62 o 
  -2   4  12      513.76      554.43     42.21 o 
  -1   4  12     2364.94     2356.36     75.93 o 
   0   4  12     2119.96     1957.64    106.34 o 
   1   4  12      940.49      871.39     57.64 o 
   2   4  12       36.51       24.54     34.78 o 
   3   4  12      406.52      386.27     63.98 o 
 -11   5  12      120.55      111.62     43.67 o 
 -10   5  12      173.83      202.79     40.75 o 
  -9   5  12        2.74      -18.51     29.02 o 
  -8   5  12       61.63       50.36     38.83 o 
  -7   5  12       90.86       18.81     26.07 o 
  -6   5  12      268.75      362.22     33.12 o 
  -5   5  12      103.10       86.30     22.46 o 
  -4   5  12        4.44      -17.33     21.14 o 
  -3   5  12      198.42      214.13     33.55 o 
  -2   5  12      345.22      311.83     36.76 o 
  -1   5  12      384.38      380.08     33.64 o 
   0   5  12       10.07        6.22     24.77 o 
   1   5  12       82.68      144.02     53.03 o 
   2   5  12       66.00       25.68     36.54 o 
 -11   6  12       64.34       30.86     37.74 o 
 -10   6  12      240.04      266.56     44.65 o 
  -9   6  12     1260.96     1372.50     68.12 o 
  -8   6  12      686.97      722.83     52.26 o 
  -7   6  12       98.94      117.26     31.57 o 
  -6   6  12      312.29      240.36     34.87 o 
  -5   6  12     2989.64     3044.25     73.26 o 
  -4   6  12     2979.29     2707.23    101.80 o 
  -3   6  12     1219.82     1212.76     71.91 o 
  -2   6  12      505.95      499.82     43.42 o 
  -1   6  12     1479.09     1494.67     56.07 o 
   0   6  12     1557.78     1505.74     67.58 o 
   1   6  12      914.35      816.90     47.99 o 
   2   6  12       64.02       93.36     41.73 o 
 -10   7  12      481.71      474.85     73.58 o 
  -9   7  12      296.30      316.65     44.48 o 
  -8   7  12        1.75       13.36     31.03 o 
  -7   7  12      278.50      265.71     39.29 o 
  -6   7  12      894.85      924.27     53.51 o 
  -5   7  12      275.80      254.39     35.58 o 
  -4   7  12       71.92       45.52     34.06 o 
  -3   7  12      303.94      421.16    128.30 o 
  -2   7  12      611.52      605.39     47.74 o 
  -1   7  12      157.28      182.60     30.74 o 
   0   7  12       11.65       -2.07     25.73 o 
   1   7  12      113.47      116.93     32.94 o 
 -10   8  12       19.22       42.16     37.74 o 
  -9   8  12      584.59      613.47     55.43 o 
  -8   8  12     1228.70     1355.69     94.19 o 
  -7   8  12      653.90      631.08     50.28 o 
  -6   8  12       13.31       12.92     28.31 o 
  -5   8  12      735.90      787.50     49.74 o 
  -4   8  12     1012.44     1098.22    132.69 o 
  -3   8  12       38.59       -3.44     34.93 o 
  -2   8  12       58.30       51.48     33.09 o 
  -1   8  12      597.84      510.21     60.62 o 
   0   8  12      272.12      252.88     51.82 o 
   1   8  12      155.01      154.66     39.68 o 
  -9   9  12       25.82      -10.98     35.74 o 
  -8   9  12      303.47      213.58     42.49 o 
  -7   9  12      812.44      854.50     99.40 o 
  -6   9  12      863.92      862.89     56.14 o 
  -5   9  12      451.49      485.15     59.37 o 
  -4   9  12      132.30       87.73     41.34 o 
  -3   9  12      491.78      458.65     48.48 o 
  -2   9  12     1198.98     1261.20     67.19 o 
  -1   9  12      877.53      953.11     61.87 o 
   0   9  12        0.63       19.67     44.65 o 
  -8  10  12      403.01      394.72     50.54 o 
  -7  10  12      249.02      300.87     44.45 o 
  -6  10  12        1.95       43.30     34.38 o 
  -5  10  12      334.27      306.62     55.61 o 
  -4  10  12      872.62      851.83     60.06 o 
  -3  10  12      340.48      403.05     61.46 o 
  -2  10  12      146.95      153.22     49.22 o 
  -1  10  12      690.69      738.35     72.11 o 
  -6  11  12      425.51      337.04     62.14 o 
  -5  11  12      259.01      223.95     54.28 o 
  -4  11  12        0.69        0.86     35.09 o 
  -3  11  12      116.82       97.90     40.29 o 
 -12   1  13      823.47      837.04     80.46 o 
 -11   1  13     1343.77     1374.93     86.15 o 
 -10   1  13      186.33      169.82     36.48 o 
  -9   1  13      143.03      120.03     33.27 o 
  -8   1  13     2556.88     2625.22     70.67 o 
  -7   1  13     4760.64     4626.85     94.49 o 
  -6   1  13     3267.76     2968.51     71.53 o 
  -5   1  13      705.21      692.19     38.09 o 
  -4   1  13      492.03      554.18     34.73 o 
  -3   1  13     1644.20     1686.92     53.36 o 
  -2   1  13     2956.50     2844.01    104.70 o 
  -1   1  13       36.27       41.04     37.29 o 
   0   1  13      690.64      594.20     62.49 o 
   1   1  13     1829.35     1698.54     94.72 o 
   2   1  13     2314.23     2267.94    280.16 o 
 -12   2  13       13.90      106.94     48.95 o 
 -11   2  13       30.23      -22.16     45.30 o 
 -10   2  13        4.40        7.02     31.96 o 
  -9   2  13        2.77       38.73     41.86 o 
  -8   2  13       55.21       15.37     26.86 o 
  -7   2  13        3.83        6.45     21.20 o 
  -6   2  13       49.32       60.97     22.28 o 
  -5   2  13       49.98       16.56     20.56 o 
  -4   2  13      117.06      116.37     24.48 o 
  -3   2  13        0.13       61.23     27.73 o 
  -2   2  13       17.45       32.95     25.83 o 
  -1   2  13       44.64      -44.29     91.99 o 
   0   2  13        7.33       32.97     37.87 o 
   1   2  13        2.38       -8.85     37.94 o 
   2   2  13        0.22       12.17     43.61 o 
 -11   3  13      894.62      897.07     55.35 o 
 -10   3  13      780.63      784.90     49.27 o 
  -9   3  13      237.54      280.20     35.46 o 
  -8   3  13      371.14      403.28     46.59 o 
  -7   3  13     1715.79     1570.69     63.12 o 
  -6   3  13     1347.29     1378.64     51.37 o 
  -5   3  13        0.85       18.31     22.12 o 
  -4   3  13      843.07      909.45     42.28 o 
  -3   3  13     1177.23     1143.50     56.21 o 
  -2   3  13     1503.39     1451.84     63.12 o 
  -1   3  13       17.27       18.06     55.83 o 
   0   3  13       15.69       -2.49     39.16 o 
   1   3  13      406.27      334.07    100.68 o 
   2   3  13      729.67      631.41     71.41 o 
 -11   4  13        0.32        5.96     31.11 o 
 -10   4  13       78.73       93.58     30.63 o 
  -9   4  13      162.87      143.93     31.26 o 
  -8   4  13       66.33       51.83     30.30 o 
  -7   4  13        0.32       -4.83     21.20 o 
  -6   4  13      141.76      138.62     29.47 o 
  -5   4  13      159.00      151.00     30.06 o 
  -4   4  13      146.85      149.73     31.37 o 
  -3   4  13       54.59       60.89     29.66 o 
  -2   4  13       15.17      -11.83     26.64 o 
  -1   4  13      188.95      231.06     39.79 o 
   0   4  13      241.48      224.74     50.03 o 
   1   4  13       67.75       74.62     47.39 o 
   2   4  13        2.50       -6.82     35.63 o 
 -11   5  13     1252.97     1398.99     66.41 o 
 -10   5  13      251.98      258.74     39.47 o 
  -9   5  13        0.74      -24.54     24.88 o 
  -8   5  13      398.02      403.05     37.56 o 
  -7   5  13      607.18      617.61     51.57 o 
  -6   5  13      340.07      281.96     30.27 o 
  -5   5  13        0.71       -9.55     24.20 o 
  -4   5  13      772.28      803.73     63.11 o 
  -3   5  13     2291.68     2530.03    123.26 o 
  -2   5  13     3412.72     3142.23    155.49 o 
  -1   5  13      351.34      318.14     40.03 o 
   0   5  13       89.10       79.68     43.00 o 
   1   5  13      690.88      724.25     68.97 o 
 -10   6  13      157.52       79.14     38.62 o 
  -9   6  13      373.24      411.94     49.09 o 
  -8   6  13      172.65      120.86     61.24 o 
  -7   6  13        4.83      -20.68     20.68 o 
  -6   6  13      134.60      106.22     26.99 o 
  -5   6  13      706.96      733.38     62.19 o 
  -4   6  13      286.30      215.38     45.50 o 
  -3   6  13      125.95      193.45     45.96 o 
  -2   6  13      229.07      286.59     39.09 o 
  -1   6  13      532.68      604.81     55.61 o 
   0   6  13      187.04      136.15     38.22 o 
   1   6  13       85.46       86.94     38.42 o 
 -10   7  13      393.01      418.19     53.59 o 
  -9   7  13       61.64       35.90     34.33 o 
  -8   7  13      602.27      658.64     68.68 o 
  -7   7  13     1683.06     1619.34     83.27 o 
  -6   7  13      836.90      886.00     51.65 o 
  -5   7  13       40.21       95.67     41.58 o 
  -4   7  13      861.91      771.38     66.31 o 
  -3   7  13      774.64      838.48     71.31 o 
  -2   7  13     1262.77     1033.38     81.91 o 
  -1   7  13       43.96       21.62     39.56 o 
   0   7  13       52.48       99.37     32.68 o 
  -9   8  13      297.92      249.37     45.96 o 
  -8   8  13      354.87      348.50     47.66 o 
  -7   8  13       33.21       23.44     34.44 o 
  -6   8  13       88.70      124.33     36.25 o 
  -5   8  13      304.11      326.34     55.61 o 
  -4   8  13      132.88      103.02     43.74 o 
  -3   8  13       35.07      128.78     47.00 o 
  -2   8  13        8.18      -21.31     39.03 o 
  -1   8  13      108.68      157.24     39.45 o 
   0   8  13       62.27       58.63     47.48 o 
  -8   9  13      699.99      714.77     59.51 o 
  -7   9  13     1491.33     1435.05     71.59 o 
  -6   9  13      957.51      756.38     72.21 o 
  -5   9  13       96.54      132.23     46.16 o 
  -4   9  13      370.41      343.34     66.56 o 
  -3   9  13      966.47      991.91     75.18 o 
  -2   9  13     1075.96     1114.56     81.06 o 
  -1   9  13       25.99        9.00     35.48 o 
  -7  10  13        1.25      -20.31     34.63 o 
  -6  10  13      126.47       54.65     47.95 o 
  -5  10  13      364.48      398.17     62.12 o 
  -4  10  13      404.78      452.49     61.93 o 
  -3  10  13      131.79      148.53     53.31 o 
 -11   0  14      234.53      141.62     69.04 o 
 -10   0  14      267.55      208.66     66.94 o 
  -9   0  14      318.36      278.57     50.95 o 
  -8   0  14        9.75        6.01     34.61 o 
  -7   0  14      307.52      310.32     90.48 o 
  -6   0  14      781.76      821.51     61.62 o 
  -5   0  14     1134.43      943.69    107.15 o 
  -4   0  14     1420.06     1647.62     78.61 o 
  -3   0  14      261.33      294.46     45.04 o 
  -2   0  14      394.25      405.29     80.89 o 
  -1   0  14      297.30      362.89     81.94 o 
   0   0  14       25.08      -29.89     52.19 o 
   1   0  14      300.84      207.23     81.60 o 
 -11   1  14        0.27       -3.25     41.41 o 
 -10   1  14        2.92       -1.33     31.42 o 
  -9   1  14        0.32      -20.18     28.49 o 
  -8   1  14        4.01        7.47     22.86 o 
  -7   1  14       38.40       42.45     22.81 o 
  -6   1  14        0.25      -20.75     20.75 o 
  -5   1  14        0.36      -11.90     21.15 o 
  -4   1  14       87.12      113.26     25.30 o 
  -3   1  14       28.04       64.44     28.92 o 
  -2   1  14        0.73       15.88     37.66 o 
  -1   1  14        8.04       35.88     47.51 o 
   0   1  14        4.10      -32.03     39.22 o 
   1   1  14       12.27       34.72     43.93 o 
 -11   2  14      546.21      622.83     57.49 o 
 -10   2  14      703.60      743.54     57.12 o 
  -9   2  14     1673.46     1527.67     96.58 o 
  -8   2  14       85.42      111.81     32.36 o 
  -7   2  14     1092.08     1096.49     49.72 o 
  -6   2  14     2936.84     2886.42     73.65 o 
  -5   2  14     2898.12     2773.05     72.20 o 
  -4   2  14      390.85      362.89     33.06 o 
  -3   2  14       85.73       84.74     30.07 o 
  -2   2  14     1212.48     1151.76     58.86 o 
  -1   2  14     1107.71     1044.20     76.86 o 
   0   2  14      328.51      384.81    106.26 o 
   1   2  14       45.63       29.55     51.83 o 
 -11   3  14       26.72       67.58     64.98 o 
 -10   3  14       26.34      -29.90     29.90 o 
  -9   3  14        3.40       49.50     34.36 o 
  -8   3  14       37.34       53.80     39.74 o 
  -7   3  14        7.01       22.51     26.25 o 
  -6   3  14        1.22      -27.48     27.48 o 
  -5   3  14       47.52       49.58     24.36 o 
  -4   3  14       35.20       41.47     28.81 o 
  -3   3  14        7.22       -2.23     29.29 o 
  -2   3  14        0.91        0.14     28.89 o 
  -1   3  14        6.86       97.64     54.74 o 
   0   3  14       49.05       39.24     70.00 o 
   1   3  14       58.39      133.67     53.94 o 
 -11   4  14      604.28      676.52     51.30 o 
 -10   4  14      535.91      469.82     44.28 o 
  -9   4  14     1605.14     1619.82     63.93 o 
  -8   4  14      292.96      276.37     39.85 o 
  -7   4  14      135.37      140.44     34.61 o 
  -6   4  14      534.80      580.59     45.76 o 
  -5   4  14      950.28      856.41     51.36 o 
  -4   4  14       39.07       32.69     28.48 o 
  -3   4  14      265.58      275.21     40.02 o 
  -2   4  14     2403.66     2657.87     95.61 o 
  -1   4  14     1555.43     1565.94    144.77 o 
   0   4  14      336.06      339.43     59.11 o 
   1   4  14        2.04       14.00     46.63 o 
 -10   5  14        1.77       -3.58     29.06 o 
  -9   5  14       25.92       22.71     27.26 o 
  -8   5  14      119.90       85.86     28.50 o 
  -7   5  14       85.98      -26.54     26.54 o 
  -6   5  14       76.90       70.00     30.23 o 
  -5   5  14        1.73      -14.37     34.58 o 
  -4   5  14       39.22       38.81     37.89 o 
  -3   5  14      252.10      175.42     37.18 o 
  -2   5  14      171.62      178.82     52.77 o 
  -1   5  14        1.60        1.35     31.98 o 
   0   5  14       27.11      -19.96     44.40 o 
 -10   6  14      779.14      752.83     53.42 o 
  -9   6  14     1114.99     1097.95     57.07 o 
  -8   6  14       94.82      107.04     30.81 o 
  -7   6  14      256.05      193.67     31.87 o 
  -6   6  14      672.79      764.82     53.39 o 
  -5   6  14     1092.61      979.90     73.42 o 
  -4   6  14      211.60      254.42     49.59 o 
  -3   6  14       45.88       13.56     39.36 o 
  -2   6  14     1295.96     1293.82     66.12 o 
  -1   6  14     1651.29     1814.43     76.65 o 
   0   6  14      590.73      571.25     69.40 o 
  -9   7  14        6.76       27.49     31.30 o 
  -8   7  14      284.38      283.02     37.45 o 
  -7   7  14      280.17      299.10     42.68 o 
  -6   7  14       88.13       58.94     32.92 o 
  -5   7  14       46.64       48.51     41.81 o 
  -4   7  14      256.70      248.20     51.42 o 
  -3   7  14      158.62      173.24     48.20 o 
  -2   7  14       20.39       61.61     42.48 o 
  -1   7  14       55.73       73.80     46.62 o 
  -9   8  14      545.67      624.94     72.48 o 
  -8   8  14      127.37      107.94     44.31 o 
  -7   8  14      156.09      181.46     36.11 o 
  -6   8  14      723.08      711.12     72.50 o 
  -5   8  14      533.04      511.93     63.03 o 
  -4   8  14       99.79       95.06     44.70 o 
  -3   8  14       75.24       63.00     44.22 o 
  -2   8  14      353.90      419.92     91.84 o 
  -7   9  14      438.32      402.52     50.13 o 
  -6   9  14       29.26       14.97     46.79 o 
  -5   9  14       67.31       78.43     46.65 o 
  -4   9  14      457.11      464.10     70.60 o 
  -3   9  14      558.59      513.84     66.69 o 
 -11   1  15        7.90       54.70     46.42 o 
 -10   1  15       19.42       25.99     33.59 o 
  -9   1  15     1330.07     1354.02     89.00 o 
  -8   1  15     1111.89      983.83     50.83 o 
  -7   1  15       56.93       66.31     26.44 o 
  -6   1  15       91.43      136.30     29.52 o 
  -5   1  15     1663.70     1770.06     60.65 o 
  -4   1  15     3047.49     2973.47     76.51 o 
  -3   1  15     1045.08     1064.66     77.73 o 
  -2   1  15      137.08      140.03     50.03 o 
  -1   1  15      369.74      330.20     61.28 o 
   0   1  15     1022.08     1121.54     87.50 o 
 -11   2  15        1.82       53.87     36.85 o 
 -10   2  15       39.00       40.06     35.24 o 
  -9   2  15       15.24       11.38     31.53 o 
  -8   2  15        1.24      -27.44     27.44 o 
  -7   2  15        7.34        3.25     23.14 o 
  -6   2  15      103.04      114.22     28.46 o 
  -5   2  15        7.17      -20.06     25.80 o 
  -4   2  15        0.02       23.67     30.99 o 
  -3   2  15       84.70       51.60     65.46 o 
  -2   2  15       28.25       74.28     45.20 o 
  -1   2  15        0.68      -39.00     44.05 o 
   0   2  15        5.91      100.01     50.63 o 
 -11   3  15       39.85       40.05     37.00 o 
 -10   3  15       74.52       87.26     38.57 o 
  -9   3  15      749.38      746.52     57.21 o 
  -8   3  15     1216.03     1145.15     63.91 o 
  -7   3  15      168.11      172.52     35.46 o 
  -6   3  15        4.51      -20.11     41.65 o 
  -5   3  15     1006.42     1043.64     49.87 o 
  -4   3  15      954.33     1031.84     59.57 o 
  -3   3  15       45.79       70.13     34.49 o 
  -2   3  15       96.30       95.31     85.71 o 
  -1   3  15      570.90      588.74     69.74 o 
   0   3  15      592.46      588.24     71.45 o 
 -10   4  15       68.39       42.91     44.16 o 
  -9   4  15       31.12       36.78     34.78 o 
  -8   4  15       26.97      -26.01     27.77 o 
  -7   4  15       42.44       78.20     33.58 o 
  -6   4  15       18.62       19.25     29.48 o 
  -5   4  15       17.60       42.91     38.45 o 
  -4   4  15        1.60       18.72     31.03 o 
  -3   4  15       12.76       -4.17     31.21 o 
  -2   4  15       46.63       16.51     32.49 o 
  -1   4  15       50.09       42.28     46.09 o 
   0   4  15        5.90      -35.92     42.25 o 
 -10   5  15       94.26       55.75     34.13 o 
  -9   5  15     1020.92     1058.60     76.78 o 
  -8   5  15      785.68      754.06     57.53 o 
  -7   5  15       96.45       42.47     32.99 o 
  -6   5  15       23.25      -18.50     27.85 o 
  -5   5  15      279.10      363.35     56.63 o 
  -4   5  15      825.49      832.68     71.92 o 
  -3   5  15      179.14      161.08     39.64 o 
  -2   5  15        3.24        6.68     33.55 o 
  -1   5  15      862.08      844.22     76.89 o 
  -9   6  15       48.26       83.24     33.71 o 
  -8   6  15       58.83       17.97     28.78 o 
  -7   6  15      162.73      157.14     37.59 o 
  -6   6  15      168.42      130.98     45.97 o 
  -5   6  15      187.27      177.26    144.70 o 
  -4   6  15       29.34       30.86     41.81 o 
  -3   6  15      194.79      284.17     55.58 o 
  -2   6  15      251.28      161.73     48.55 o 
  -1   6  15      111.21       92.37     42.23 o 
  -9   7  15      676.18      820.93     54.71 o 
  -8   7  15      793.49      709.78     51.82 o 
  -7   7  15      171.74      155.40     34.15 o 
  -6   7  15       22.66       28.57     45.34 o 
  -5   7  15      483.13      649.59    127.82 o 
  -4   7  15      742.12      632.90     67.77 o 
  -3   7  15       86.91      145.20     53.41 o 
  -2   7  15       11.37      -33.80     40.63 o 
  -7   8  15      193.03      192.24     56.35 o 
  -6   8  15      158.12       78.71     46.58 o 
  -5   8  15       60.54      101.98     50.97 o 
  -4   8  15       39.84      106.73     51.12 o 
  -3   8  15      111.13      148.32     52.17 o 
 -11   0  16      123.12      153.18     70.38 o 
 -10   0  16      280.85      395.22     84.99 o 
  -9   0  16      193.09      203.78     50.99 o 
  -8   0  16      507.31      447.98    148.83 o 
  -7   0  16      102.84      142.83     43.86 o 
  -6   0  16      129.32      129.42     42.15 o 
  -5   0  16       81.24      130.21     44.03 o 
  -4   0  16     1182.11     1432.79    124.96 o 
  -3   0  16     1037.78     1218.64    119.18 o 
  -2   0  16      963.27      938.45    115.31 o 
  -1   0  16       28.95       28.27     61.88 o 
 -11   1  16        0.02       79.05     48.20 o 
 -10   1  16        0.47      -11.79     35.16 o 
  -9   1  16       10.63      -10.97     29.12 o 
  -8   1  16       10.40        6.31     25.14 o 
  -7   1  16       27.54        5.83     29.52 o 
  -6   1  16        0.32       -4.68     24.90 o 
  -5   1  16       41.22       64.31     27.31 o 
  -4   1  16       30.75        8.51     31.80 o 
  -3   1  16       11.52       66.58     46.51 o 
  -2   1  16        1.63      -42.16     42.16 o 
  -1   1  16        0.95       88.81     48.77 o 
 -10   2  16      814.26      864.95     63.25 o 
  -9   2  16        7.15       35.14     33.77 o 
  -8   2  16     1229.96     1177.98     78.93 o 
  -7   2  16     1503.63     1448.35     59.79 o 
  -6   2  16     1087.16      946.92     49.96 o 
  -5   2  16       18.04        2.08     29.11 o 
  -4   2  16     1385.45     1357.44     68.34 o 
  -3   2  16     1135.72     1209.20     85.63 o 
  -2   2  16     1083.10     1123.01     86.87 o 
  -1   2  16      184.16      192.88     56.74 o 
 -10   3  16        8.86        5.75     44.93 o 
  -9   3  16       58.96       20.15     32.49 o 
  -8   3  16        5.20       22.92     45.30 o 
  -7   3  16       21.24      -27.46     27.46 o 
  -6   3  16       40.52       13.63     31.15 o 
  -5   3  16       45.99      -14.53     59.85 o 
  -4   3  16        5.04       11.48     32.01 o 
  -3   3  16        8.24       21.00     33.98 o 
  -2   3  16       15.46       63.35     48.86 o 
  -1   3  16       38.25       19.27     49.07 o 
 -10   4  16      564.95      494.54     75.71 o 
  -9   4  16        1.73      -30.83     33.26 o 
  -8   4  16      505.35      484.01     70.67 o 
  -7   4  16      663.86      693.38     67.57 o 
  -6   4  16      599.97      470.17     47.88 o 
  -5   4  16      114.31      137.50     45.24 o 
  -4   4  16      785.79      899.57     68.60 o 
  -3   4  16      587.19      679.77     57.51 o 
  -2   4  16      615.44      577.13     70.67 o 
  -9   5  16      159.22      226.53     45.54 o 
  -8   5  16       16.86      -11.87     32.09 o 
  -7   5  16        5.43       43.26     33.93 o 
  -6   5  16       21.69      -37.60     39.55 o 
  -5   5  16      171.64      209.37     52.82 o 
  -4   5  16       46.73      146.05     77.19 o 
  -3   5  16        5.17      -15.99     35.18 o 
  -2   5  16       23.88        7.41     44.29 o 
  -9   6  16       82.77       47.99     47.54 o 
  -8   6  16      821.45      823.82     62.53 o 
  -7   6  16      798.04      848.20     61.43 o 
  -6   6  16      642.69      591.11     75.73 o 
  -5   6  16      105.50       66.13     48.71 o 
  -4   6  16      373.84      432.86     64.22 o 
  -3   6  16      493.40      550.09     69.11 o 
  -7   7  16        0.75       20.83     46.68 o 
  -6   7  16      116.57       41.47     49.72 o 
  -5   7  16      297.19      342.47     62.99 o 
  -4   7  16       91.55       46.91     48.93 o 
 -10   1  17     1223.36     1155.37    102.98 o 
  -9   1  17      692.83      737.75     58.26 o 
  -8   1  17       14.25       -5.58     28.03 o 
  -7   1  17      217.24      207.88     34.23 o 
  -6   1  17     1144.40     1234.35     57.15 o 
  -5   1  17     1699.37     1612.34    103.43 o 
  -4   1  17       46.81       40.37     45.98 o 
  -3   1  17       20.92       -7.68     75.63 o 
 -10   2  17       15.32      -22.55     35.08 o 
  -9   2  17        2.39       16.73     39.27 o 
  -8   2  17       15.82       59.44     33.82 o 
  -7   2  17       10.95       -6.78     27.05 o 
  -6   2  17       24.03        8.20     28.98 o 
  -5   2  17       43.33      110.31     39.16 o 
  -4   2  17       39.07       57.29     48.15 o 
  -3   2  17       28.65       57.81     49.90 o 
  -9   3  17      595.65      614.61     57.42 o 
  -8   3  17       42.16       25.86     33.57 o 
  -7   3  17      207.15      273.97     44.95 o 
  -6   3  17      942.86      993.82     78.75 o 
  -5   3  17     1038.31      986.20     63.07 o 
  -4   3  17       44.59      128.23     40.41 o 
  -3   3  17      117.88      127.01     53.94 o 
  -9   4  17       66.86       38.81     37.22 o 
  -8   4  17       90.93      121.04     40.67 o 
  -7   4  17       45.57       72.72     36.66 o 
  -6   4  17       10.83      -14.95     79.67 o 
  -5   4  17       26.65       43.60     47.17 o 
  -4   4  17       36.88      -34.48     34.48 o 
  -8   5  17        3.55        7.39     36.32 o 
  -7   5  17      134.67      173.96     51.41 o 
  -6   5  17      665.36      618.05     73.84 o 
  -5   5  17     1064.90     1048.52     83.95 o 
  -4   5  17       83.07       26.69     46.88 o 
  -9   0  18      310.45      339.11     70.12 o 
  -8   0  18      252.16      350.74     78.40 o 
  -7   0  18       13.30       55.34     44.88 o 
  -6   0  18       21.83       44.07     44.98 o 
  -5   0  18      961.49     1081.51    123.14 o 
  -4   0  18      321.76      321.63     88.24 o 
  -8   1  18        7.49       13.61     29.39 o 
  -7   1  18        0.65        3.84     29.70 o 
  -6   1  18       25.55      -21.42     36.49 o 
  -5   1  18       26.79       90.57     51.61 o 
  -8   2  18     1506.63     1453.85     75.62 o 
  -7   2  18      665.15      777.58     60.39 o 
  -6   2  18        4.63      -20.81     33.20 o 
  -5   2  18     1046.28     1180.13     71.29 o 
  -7   3  18       56.97       27.69     35.70 o 
  -6   3  18       49.54       10.56     45.43 o 
                                                 
